# Supplementary material for: Maternal immune activation upregulates the AU020206-IRFs-STAT1 axis in modulating cytokine production in the brain
Source: Theranostics. 2024 Sep 3;14(14):5682–97. doi: 10.7150/thno.96110 (PMC11413792; doi:10.7150/thno.96110)
Supplement: Supplementary file 2 — Supplementary tables. [file thnov14p5682s2.xlsx]

## Sheet: Table S1
Table S1 Expressed genes read count
female offspring												Male offspring
ensembl_id	Female_saline_1	Female_saline_2	Female_saline_3	Female_saline_4	Female_saline_5	Female_LPS_1	Female_LPS_2	Female_LPS_3	Female_LPS_4	Female_LPS_5		ensembl_id	Male_saline_1	Male_saline_2	Male_saline_3	Male_saline_4	Male_LPS_1	Male_LPS_2	Male_LPS_3	Male_LPS_4
ENSMUSG00000000001	2386	1824	1463	1744	1558	1539	1817	1575	1778	1743		ENSMUSG00000000001	1251	1349	1155	1316	1199	1091	1313	1183
ENSMUSG00000000028	105	69	80	76	93	72	94	70	83	121		ENSMUSG00000000028	60	54	41	50	35	60	46	58
ENSMUSG00000000031	22	2	9	28	17	14	37	15	26	32		ENSMUSG00000000031	10	27	6	7	12	8	18	9
ENSMUSG00000000037	55	41	55	60	39	77	23	47	46	50		ENSMUSG00000000037	39	47	72	65	46	31	39	46
ENSMUSG00000000049	10	14	14	1	12	7	29	16	15	14		ENSMUSG00000000049	7	4	14	5	11	10	6	7
ENSMUSG00000000056	4275	3153	3054	2735	3644	2397	2980	2619	3040	2578		ENSMUSG00000000056	1840	2140	1681	2222	1773	1833	2074	1678
ENSMUSG00000000058	1632	1361	1011	1248	1285	1714	1764	1604	1758	1531		ENSMUSG00000000058	1124	1121	1042	1118	1027	955	1019	995
ENSMUSG00000000078	1894	1572	1059	1265	1652	1618	1867	1436	1756	1357		ENSMUSG00000000078	1410	1255	941	1132	1059	1039	1154	928
ENSMUSG00000000085	2448	2242	1793	2069	2366	1726	1967	1983	2010	1969		ENSMUSG00000000085	1504	1782	1381	1593	1465	1412	1568	1448
ENSMUSG00000000088	5556	4742	4284	4593	4779	3517	4293	4574	5565	4478		ENSMUSG00000000088	1035	1006	787	883	1029	1074	1134	1269
ENSMUSG00000000093	107	85	83	59	105	70	89	70	98	126		ENSMUSG00000000093	99	132	96	119	66	110	62	97
ENSMUSG00000000120	340	307	244	299	371	192	232	245	303	267		ENSMUSG00000000094	2	4	4	6	3	10	3	4
ENSMUSG00000000125	540	361	391	442	540	307	352	508	500	374		ENSMUSG00000000120	164	194	172	215	147	187	162	139
ENSMUSG00000000126	501	836	484	453	578	598	566	708	572	633		ENSMUSG00000000125	224	270	206	257	176	145	213	174
ENSMUSG00000000127	899	752	603	551	765	574	593	617	611	683		ENSMUSG00000000126	771	757	533	647	679	706	614	621
ENSMUSG00000000131	5822	4771	4566	5034	5382	3670	4501	4626	4172	4802		ENSMUSG00000000127	468	489	391	487	405	434	490	389
ENSMUSG00000000134	2500	2085	1965	2119	2457	1524	2076	2027	2007	1961		ENSMUSG00000000131	2860	3340	2802	3440	2880	3030	2656	2864
ENSMUSG00000000142	1313	1252	929	831	1367	863	1165	1001	1011	980		ENSMUSG00000000134	1220	1302	1003	1270	1075	1153	1122	1063
ENSMUSG00000000148	1417	1380	1093	1177	1580	1073	1170	1254	1342	1307		ENSMUSG00000000142	1041	982	837	910	953	921	1001	861
ENSMUSG00000000149	5828	5407	4740	4915	5453	3545	4162	4274	4578	4663		ENSMUSG00000000148	1057	1105	847	1009	885	918	904	892
ENSMUSG00000000154	32	40	35	26	30	40	80	59	66	75		ENSMUSG00000000149	3017	3147	2393	2748	2890	2709	3258	2420
ENSMUSG00000000159	4	13	3	4	0	3	5	6	8	4		ENSMUSG00000000154	21	21	26	25	14	8	18	33
ENSMUSG00000000167	90	80	49	70	67	73	106	76	73	63		ENSMUSG00000000159	9	13	14	18	16	9	4	7
ENSMUSG00000000168	6649	5848	5240	5471	5651	4405	5600	5516	5708	5455		ENSMUSG00000000167	60	29	54	53	63	55	47	46
ENSMUSG00000000171	4814	4128	3743	4001	4045	3870	4343	4250	4867	4014		ENSMUSG00000000168	4094	3979	3281	3853	3506	3260	3536	3314
ENSMUSG00000000182	18	21	3	23	22	12	32	19	28	41		ENSMUSG00000000171	2288	2213	1672	1869	1882	1760	2082	1936
ENSMUSG00000000184	3204	2534	2249	2254	2963	1923	2371	2115	2035	2212		ENSMUSG00000000182	21	11	4	16	9	13	5	11
ENSMUSG00000000194	4161	3328	3285	3281	3813	2506	2881	3276	3171	3062		ENSMUSG00000000184	1614	2505	2046	2714	1819	1883	2235	1747
ENSMUSG00000000197	7240	6205	5284	5037	5876	4753	5074	5525	5335	6044		ENSMUSG00000000194	2175	2419	1801	2270	1949	2002	2125	1830
ENSMUSG00000000202	1969	1919	1497	1769	1893	1156	1260	1343	1861	1436		ENSMUSG00000000197	4050	4398	3560	4591	3679	3409	3574	2831
ENSMUSG00000000204	10	1	0	2	5	34	19	15	18	12		ENSMUSG00000000202	903	1139	820	866	942	980	1014	887
ENSMUSG00000000214	1510	1366	1279	1564	1321	1024	1255	1327	1376	1120		ENSMUSG00000000214	769	930	698	749	744	661	661	871
ENSMUSG00000000215	11	8	7	20	7	0	1	0	3	1		ENSMUSG00000000216	5	4	4	4	6	7	4	3
ENSMUSG00000000216	25	20	6	24	17	10	8	2	20	23		ENSMUSG00000000223	2949	3469	2692	3210	2752	2737	2661	2521
ENSMUSG00000000223	4367	4209	3528	3543	4203	3294	3723	3866	3330	3603		ENSMUSG00000000244	5	13	5	7	5	6	5	6
ENSMUSG00000000244	5	2	8	2	6	4	7	11	16	7		ENSMUSG00000000247	1714	1892	1578	1885	1957	1993	1917	1860
ENSMUSG00000000247	2719	2123	2114	2376	2338	2362	2685	2712	2301	2241		ENSMUSG00000000253	1498	1457	1125	1134	1249	1247	1303	1377
ENSMUSG00000000253	2205	1944	1767	2062	1817	1798	2313	2391	2296	2182		ENSMUSG00000000263	108	83	98	137	63	48	90	38
ENSMUSG00000000263	350	297	232	233	326	146	251	231	177	487		ENSMUSG00000000266	915	1011	964	1027	877	839	770	825
ENSMUSG00000000266	2015	1619	1280	1462	1387	1338	1565	1483	1343	1652		ENSMUSG00000000275	316	286	213	250	200	225	241	180
ENSMUSG00000000275	362	344	263	242	350	511	469	407	448	611		ENSMUSG00000000276	3180	3246	2678	3322	2686	2719	2672	2480
ENSMUSG00000000276	5866	4809	4422	4405	4800	3584	4561	4634	4722	4938		ENSMUSG00000000278	556	591	430	527	433	421	511	480
ENSMUSG00000000278	751	746	491	665	696	595	706	698	749	646		ENSMUSG00000000282	1743	2421	1890	2119	1844	2031	2035	1842
ENSMUSG00000000282	3017	2986	2472	2383	2988	1867	2618	2887	2313	2754		ENSMUSG00000000290	117	106	116	138	84	98	128	96
ENSMUSG00000000290	245	204	138	239	214	347	392	356	528	324		ENSMUSG00000000295	339	245	248	281	247	241	261	312
ENSMUSG00000000295	667	506	449	538	518	621	784	765	623	531		ENSMUSG00000000296	747	701	596	683	626	610	638	668
ENSMUSG00000000296	1192	1130	1115	1152	1096	1084	1294	1160	1207	1120		ENSMUSG00000000301	70	59	36	34	36	48	56	68
ENSMUSG00000000301	117	127	117	80	90	113	105	141	129	106		ENSMUSG00000000303	216	174	116	163	138	140	217	116
ENSMUSG00000000303	233	234	100	146	187	226	251	308	198	212		ENSMUSG00000000305	1389	1531	1136	1523	1145	1160	1268	1284
ENSMUSG00000000305	1708	1863	1492	1590	1688	1071	1217	1575	1240	1624		ENSMUSG00000000308	7173	6733	4966	5872	5727	5546	6313	6149
ENSMUSG00000000308	12513	10964	9916	11635	11503	9787	11242	11649	12781	10669		ENSMUSG00000000317	68	100	58	62	58	50	45	46
ENSMUSG00000000317	68	89	68	59	86	50	71	56	89	113		ENSMUSG00000000318	33	29	35	30	35	36	39	21
ENSMUSG00000000318	58	33	33	21	47	20	84	70	45	24		ENSMUSG00000000320	38	42	29	28	41	35	35	31
ENSMUSG00000000320	13	31	45	24	16	22	47	18	31	4		ENSMUSG00000000325	1760	1945	1426	1712	1534	1531	1779	1565
ENSMUSG00000000325	2819	2344	2331	2595	2851	2110	2427	2367	2508	2396		ENSMUSG00000000326	2083	2149	1647	1744	1676	1721	2066	1907
ENSMUSG00000000326	4016	3471	3293	3794	3609	3270	3668	4130	4363	3656		ENSMUSG00000000339	1270	1031	830	960	965	953	1111	1013
ENSMUSG00000000339	2936	2446	2404	2748	2607	2255	2804	2801	3079	2829		ENSMUSG00000000340	674	749	622	693	617	573	597	632
ENSMUSG00000000340	1216	858	693	811	863	1177	1217	998	957	994		ENSMUSG00000000346	3600	3703	2903	3253	3072	2928	3039	3304
ENSMUSG00000000346	8013	6954	6532	6867	6736	6963	7581	7101	7658	6842		ENSMUSG00000000355	1165	1137	819	1064	1005	852	1111	974
ENSMUSG00000000355	1873	1624	1222	1356	1455	1607	1929	1595	1882	1431		ENSMUSG00000000359	17	24	18	8	17	17	18	10
ENSMUSG00000000359	8	19	14	13	13	10	20	12	32	12		ENSMUSG00000000365	45	44	36	40	50	46	26	48
ENSMUSG00000000365	15	32	15	43	21	44	33	48	34	53		ENSMUSG00000000374	3282	3847	3064	3876	3211	3107	3102	2699
ENSMUSG00000000374	7615	6316	6486	6049	7034	4456	5338	5736	5132	5999		ENSMUSG00000000378	1949	2093	1634	1733	2000	1853	1975	1902
ENSMUSG00000000378	3146	2629	2675	2856	2926	2376	2786	2928	2903	2705		ENSMUSG00000000384	1232	1337	1031	1187	1040	1068	1136	1113
ENSMUSG00000000384	2009	1709	1586	1744	1952	1491	1748	1680	1767	1586		ENSMUSG00000000386	24	11	13	14	12	13	7	12
ENSMUSG00000000386	18	5	3	10	13	53	54	29	91	119		ENSMUSG00000000392	113	99	75	100	96	85	90	61
ENSMUSG00000000392	116	112	73	100	133	89	155	92	88	122		ENSMUSG00000000399	2742	2354	1824	1983	2189	1962	2352	2112
ENSMUSG00000000399	5828	4888	4562	4575	4775	4013	4718	4468	4833	4176		ENSMUSG00000000402	81	57	78	74	55	51	78	42
ENSMUSG00000000402	134	117	79	101	97	81	73	78	45	66		ENSMUSG00000000409	72	64	50	63	42	57	56	59
ENSMUSG00000000409	89	76	44	85	63	78	53	63	70	61		ENSMUSG00000000411	15	3	7	10	2	4	1	2
ENSMUSG00000000411	1	1	2	2	1	6	8	16	10	14		ENSMUSG00000000416	3618	4952	4178	4983	3691	3767	3902	3395
ENSMUSG00000000416	6247	5534	4402	4286	5707	4445	4172	4364	4304	4396		ENSMUSG00000000420	1925	1855	1722	1814	1621	1648	1626	1764
ENSMUSG00000000420	3946	3049	2811	2809	2956	3138	3740	3168	3160	3261		ENSMUSG00000000439	772	793	629	653	670	649	677	707
ENSMUSG00000000439	1539	1383	1292	1303	1538	1156	1410	1328	1454	1346		ENSMUSG00000000440	125	163	105	129	112	131	118	131
ENSMUSG00000000440	184	186	124	155	140	120	162	190	148	139		ENSMUSG00000000441	957	1023	940	1158	837	798	867	777
ENSMUSG00000000441	2121	1777	1655	1574	1867	1266	1485	1652	1437	1520		ENSMUSG00000000486	108	80	84	91	82	67	89	93
ENSMUSG00000000486	159	149	103	144	138	98	117	120	174	147		ENSMUSG00000000489	787	1313	926	1188	869	974	1176	1057
ENSMUSG00000000489	1485	988	1169	1222	1471	681	842	885	1005	914		ENSMUSG00000000530	279	506	331	383	284	349	292	336
ENSMUSG00000000530	595	511	358	496	615	424	458	554	774	754		ENSMUSG00000000531	1709	2480	1750	1950	1857	1858	2594	2419
ENSMUSG00000000531	2411	1964	2115	2400	2184	1395	1771	2109	2026	2061		ENSMUSG00000000532	4997	5638	4600	5655	4867	4713	4528	4544
ENSMUSG00000000532	7752	7099	6467	6208	7435	5023	6462	6517	6344	6426		ENSMUSG00000000538	9670	10690	8174	9103	8458	8284	8505	7972
ENSMUSG00000000538	19232	16948	15555	16603	18668	14041	16673	17787	14809	16792		ENSMUSG00000000552	3525	4300	2970	3393	3008	3028	3616	3726
ENSMUSG00000000552	5932	5169	4375	5696	6115	4314	4912	5104	5497	5339		ENSMUSG00000000555	201	250	271	273	186	244	186	224
ENSMUSG00000000555	296	253	207	243	291	137	243	242	299	233		ENSMUSG00000000560	1852	1932	1623	2080	1666	1675	2100	1484
ENSMUSG00000000560	2259	1948	1274	1841	1835	2303	1776	1956	1753	2127		ENSMUSG00000000561	794	806	681	847	776	624	700	729
ENSMUSG00000000561	1821	1475	1301	1474	1469	1315	1533	1481	1582	1457		ENSMUSG00000000562	13	16	8	16	11	12	16	16
ENSMUSG00000000562	24	17	33	25	23	52	69	45	49	45		ENSMUSG00000000563	8254	7193	5687	6295	6628	6076	6968	6976
ENSMUSG00000000563	14264	12314	10519	12340	11796	12183	14959	13740	15268	11918		ENSMUSG00000000567	1178	990	946	906	939	934	980	832
ENSMUSG00000000567	1496	1816	1097	1307	1537	1653	2323	1700	1608	1849		ENSMUSG00000000568	4767	4955	4239	4940	4132	4019	4181	4252
ENSMUSG00000000568	7327	6677	5285	6332	6287	5518	6534	6442	6690	6486		ENSMUSG00000000579	97	73	58	73	69	63	75	53
ENSMUSG00000000579	167	104	49	99	106	100	140	95	93	112		ENSMUSG00000000581	1691	1422	1118	1207	1242	1097	1265	1394
ENSMUSG00000000581	2337	1934	1468	1780	1645	2063	2390	2044	2076	1977		ENSMUSG00000000594	2106	2080	1620	1678	1705	1605	1908	1880
ENSMUSG00000000594	5007	4381	3675	4230	4007	4189	4713	4501	4382	4278		ENSMUSG00000000600	1612	1954	1843	2257	1773	1624	1805	1379
ENSMUSG00000000600	3236	2328	1567	1922	2238	2410	2229	1831	2265	2305		ENSMUSG00000000605	6685	6508	5488	6321	5696	5403	5755	5124
ENSMUSG00000000605	11249	9811	9073	9492	10250	8179	9916	9447	9273	9678		ENSMUSG00000000627	2013	2199	1536	1853	1734	1738	1927	1712
ENSMUSG00000000627	2943	2983	2480	2991	2853	2485	2705	2950	2845	3178		ENSMUSG00000000628	165	140	121	94	102	111	134	120
ENSMUSG00000000628	285	265	248	263	271	289	314	321	324	260		ENSMUSG00000000631	8154	9166	7190	8581	7734	7834	8192	6743
ENSMUSG00000000631	13009	11616	10862	11606	13207	8664	10376	11040	9901	11745		ENSMUSG00000000632	6786	9697	6989	8281	7154	8096	6775	7412
ENSMUSG00000000632	11271	11298	10960	10543	12355	6805	8542	10186	8747	10846		ENSMUSG00000000673	12	8	10	7	10	5	5	3
ENSMUSG00000000673	18	25	4	18	12	15	22	11	15	17		ENSMUSG00000000682	45	31	22	38	34	30	38	28
ENSMUSG00000000682	110	84	76	93	64	206	203	159	266	234		ENSMUSG00000000686	18	26	16	16	13	16	19	15
ENSMUSG00000000686	35	21	18	29	28	28	38	41	54	29		ENSMUSG00000000693	156	177	140	134	154	127	141	81
ENSMUSG00000000690	117	196	111	230	248	98	103	200	248	270		ENSMUSG00000000708	1050	1002	984	938	769	703	858	748
ENSMUSG00000000693	284	194	179	202	224	188	188	205	234	212		ENSMUSG00000000711	5702	5744	4623	5570	4529	4509	4907	4712
ENSMUSG00000000706	9	21	19	14	8	14	23	29	6	22		ENSMUSG00000000731	13	9	2	7	8	9	8	6
ENSMUSG00000000708	3019	2042	1925	2187	2086	1843	2409	2004	1896	2330		ENSMUSG00000000732	116	172	154	161	104	120	129	146
ENSMUSG00000000711	10455	9300	8417	8427	9428	7746	8801	8873	8463	8682		ENSMUSG00000000738	2311	2283	1724	2027	1879	1906	2052	2055
ENSMUSG00000000731	13	10	17	3	9	42	81	41	26	23		ENSMUSG00000000739	13	16	5	9	8	7	12	10
ENSMUSG00000000732	575	351	389	450	441	570	629	563	479	586		ENSMUSG00000000740	11502	11246	8196	8382	9729	9732	10397	11560
ENSMUSG00000000738	3408	2944	2896	3050	3160	2591	3079	3274	3153	3448		ENSMUSG00000000743	3626	3944	2873	3122	3206	3114	3305	3336
ENSMUSG00000000739	1	10	14	8	21	36	18	11	22	12		ENSMUSG00000000751	1866	1905	1482	1535	1585	1434	1583	1560
ENSMUSG00000000740	21717	19146	17511	20627	18027	21244	23743	22778	23365	18570		ENSMUSG00000000753	444	456	318	388	365	367	311	454
ENSMUSG00000000743	6115	5528	4960	5467	5851	5180	6081	6181	5903	5576		ENSMUSG00000000759	1517	1663	1492	1748	1432	1366	1455	1255
ENSMUSG00000000751	3804	3315	2862	3473	3422	2983	3321	3413	3423	3511		ENSMUSG00000000766	58	73	55	112	68	54	68	40
ENSMUSG00000000753	753	594	458	531	613	421	561	481	706	474		ENSMUSG00000000776	834	837	606	807	622	718	809	720
ENSMUSG00000000759	3203	2695	2283	2404	2839	2026	2251	2297	2354	2156		ENSMUSG00000000782	144	206	112	186	156	165	134	127
ENSMUSG00000000766	95	86	58	85	102	59	47	56	26	80		ENSMUSG00000000787	8464	7922	6795	7603	6954	6588	7017	6275
ENSMUSG00000000776	1139	1101	942	965	1194	760	888	882	1082	907		ENSMUSG00000000791	27	46	48	68	34	34	38	43
ENSMUSG00000000782	201	247	136	185	243	112	180	197	179	154		ENSMUSG00000000792	576	670	431	595	568	492	544	680
ENSMUSG00000000787	19385	15725	12579	13953	13557	13350	16904	14395	15305	15824		ENSMUSG00000000794	898	1225	988	1446	996	1048	1017	819
ENSMUSG00000000791	93	32	82	78	59	104	126	117	48	83		ENSMUSG00000000804	4476	4925	3962	5176	4174	4018	4234	3549
ENSMUSG00000000792	997	849	855	934	1178	769	1067	969	953	928		ENSMUSG00000000805	962	1011	758	926	807	754	898	869
ENSMUSG00000000794	2053	1587	1375	1220	1857	1118	1183	1158	1207	1310		ENSMUSG00000000811	309	204	196	226	208	176	180	190
ENSMUSG00000000804	8377	7138	5914	6185	7175	5974	6624	6299	5979	6909		ENSMUSG00000000817	4	5	6	6	9	1	3	4
ENSMUSG00000000805	2108	1489	1392	1864	1753	1521	1616	1478	1673	1584		ENSMUSG00000000823	2278	2442	1895	2158	2016	1887	1818	1850
ENSMUSG00000000811	341	387	300	370	385	271	398	315	383	363		ENSMUSG00000000826	13983	15244	11681	14176	12354	11652	12367	11810
ENSMUSG00000000823	3096	3232	2767	2573	3648	2223	2608	2684	2670	2877		ENSMUSG00000000827	1705	1701	1304	1421	1464	1396	1464	1515
ENSMUSG00000000826	24444	21760	19981	19573	22168	15720	19044	20314	18778	20497		ENSMUSG00000000838	2313	2551	2189	2643	2356	2189	2561	1980
ENSMUSG00000000827	3405	2923	2926	2952	3097	2589	3225	3081	3267	2888		ENSMUSG00000000861	2370	2548	2102	2334	2286	2511	2415	2288
ENSMUSG00000000838	3866	2855	1957	2653	2473	2962	3066	2546	2916	3209		ENSMUSG00000000869	427	511	387	507	414	388	374	356
ENSMUSG00000000861	3621	3526	3398	3339	3723	2667	3414	3458	3253	3851		ENSMUSG00000000876	606	642	515	587	521	545	551	604
ENSMUSG00000000869	514	467	311	409	413	378	378	465	487	435		ENSMUSG00000000881	7436	8601	6396	7537	7374	7525	7256	6613
ENSMUSG00000000876	925	848	640	830	726	680	788	871	826	795		ENSMUSG00000000884	143	161	111	99	114	107	117	111
ENSMUSG00000000881	10057	9350	8807	9174	10288	7231	8922	9382	8442	8922		ENSMUSG00000000889	102	107	89	47	10	14	23	14
ENSMUSG00000000884	185	165	165	195	237	126	252	167	210	139		ENSMUSG00000000901	58	50	37	55	47	44	35	54
ENSMUSG00000000889	165	133	71	108	182	25	99	139	123	108		ENSMUSG00000000902	2040	2214	1633	1738	1804	1746	1871	1959
ENSMUSG00000000901	142	117	74	84	80	92	146	86	81	140		ENSMUSG00000000915	4643	4997	3821	4351	4091	4136	4275	3637
ENSMUSG00000000902	3934	3292	3090	3351	3795	2676	3341	3198	3633	3120		ENSMUSG00000000916	461	517	426	515	386	390	534	433
ENSMUSG00000000915	6181	5452	5037	5671	6194	4622	5148	5394	5323	5755		ENSMUSG00000000934	384	441	343	386	344	346	397	339
ENSMUSG00000000916	783	718	659	797	762	590	750	583	797	778		ENSMUSG00000000948	452	514	506	729	388	425	541	276
ENSMUSG00000000934	664	628	485	535	638	467	559	541	589	579		ENSMUSG00000000957	726	810	555	717	640	635	770	509
ENSMUSG00000000942	58	39	47	39	70	56	55	57	77	74		ENSMUSG00000000958	56	68	52	60	59	56	74	50
ENSMUSG00000000948	791	442	270	287	420	497	579	448	266	614		ENSMUSG00000000959	1644	1774	1345	1565	1375	1413	1548	1655
ENSMUSG00000000957	771	721	627	593	774	625	887	771	748	857		ENSMUSG00000000976	750	837	648	791	715	685	660	604
ENSMUSG00000000958	110	89	77	64	130	121	159	124	129	57		ENSMUSG00000000982	6	6	4	7	3	8	1	3
ENSMUSG00000000959	2868	2541	2366	2504	2635	2286	2610	1650	2655	2638		ENSMUSG00000000983	35	36	16	17	22	19	21	15
ENSMUSG00000000976	1365	1270	1059	1093	1449	963	1008	1023	1033	1198		ENSMUSG00000001016	2725	2574	2142	2267	2020	2052	2355	2116
ENSMUSG00000000983	32	66	51	50	66	35	31	39	26	16		ENSMUSG00000001017	7338	6513	5172	5841	5560	5238	6157	5359
ENSMUSG00000001016	4411	3873	3518	3759	3792	3372	4123	3713	4411	3663		ENSMUSG00000001018	1386	1386	1163	1280	1086	1089	1168	1248
ENSMUSG00000001017	10354	9472	8193	8819	8987	6971	8706	8584	9271	8370		ENSMUSG00000001021	11	11	12	3	12	10	6	9
ENSMUSG00000001018	2676	2409	2026	2338	2193	2010	2383	2170	2050	2137		ENSMUSG00000001023	181	171	109	153	157	88	139	152
ENSMUSG00000001021	7	7	5	12	12	19	11	8	9	7		ENSMUSG00000001025	484	300	248	249	312	278	377	290
ENSMUSG00000001023	141	90	176	218	90	180	147	148	148	70		ENSMUSG00000001029	29	37	26	49	37	30	57	36
ENSMUSG00000001025	752	611	550	692	531	677	822	714	730	678		ENSMUSG00000001034	1010	1205	909	944	838	888	1008	791
ENSMUSG00000001029	70	36	28	88	63	55	97	82	173	114		ENSMUSG00000001036	4376	4939	3865	4642	4075	4157	4105	3649
ENSMUSG00000001034	1215	1081	897	946	1271	879	986	815	1118	1038		ENSMUSG00000001039	526	517	407	376	450	440	436	394
ENSMUSG00000001036	9569	7780	7432	7787	8435	5888	6850	6862	6538	6861		ENSMUSG00000001052	1920	2250	1902	2212	1824	1842	1839	1846
ENSMUSG00000001039	739	691	501	556	671	568	596	590	607	621		ENSMUSG00000001053	508	709	479	566	512	482	643	559
ENSMUSG00000001052	4185	3533	3256	3420	3871	2565	3117	3357	3245	3572		ENSMUSG00000001054	1486	1572	1264	1425	1332	1396	1442	1484
ENSMUSG00000001053	1127	875	888	967	1164	791	916	961	997	909		ENSMUSG00000001056	2007	1576	1093	1277	1433	1261	1696	1543
ENSMUSG00000001054	2297	2107	1924	2172	2278	1678	2034	2103	2254	1975		ENSMUSG00000001062	2372	2855	2133	2493	2217	2290	2329	2042
ENSMUSG00000001056	1678	1660	1386	1753	1651	1692	1864	1891	1990	1576		ENSMUSG00000001065	645	833	683	841	568	590	715	567
ENSMUSG00000001062	2937	2644	2394	2958	3203	2253	2681	2842	2679	2792		ENSMUSG00000001076	59	75	36	70	22	15	59	55
ENSMUSG00000001065	1658	932	993	1044	1633	891	851	881	1059	843		ENSMUSG00000001082	759	891	663	793	645	658	662	731
ENSMUSG00000001076	121	86	52	73	122	55	46	75	103	91		ENSMUSG00000001089	2652	3468	2963	3635	2817	2747	2888	2466
ENSMUSG00000001082	1141	953	893	990	1002	853	939	797	1117	928		ENSMUSG00000001098	810	891	684	837	687	753	732	671
ENSMUSG00000001089	7972	6058	5885	5666	7054	4458	5036	5570	5260	5726		ENSMUSG00000001100	3419	3496	2617	2920	2819	2701	2974	2986
ENSMUSG00000001098	1602	1291	1325	1215	1470	918	1158	1354	1204	1288		ENSMUSG00000001103	115	93	69	74	65	52	72	67
ENSMUSG00000001100	5833	5077	4446	5015	5309	4131	5347	5365	5363	4921		ENSMUSG00000001105	2279	2255	1599	1749	1818	1786	2016	1886
ENSMUSG00000001103	213	175	117	101	148	194	242	173	162	191		ENSMUSG00000001119	3264	3891	3025	3441	2932	3266	3052	3523
ENSMUSG00000001105	2773	2704	2359	2617	2451	2447	2852	2701	3071	2484		ENSMUSG00000001120	2422	2646	2055	2067	2156	2008	1882	2435
ENSMUSG00000001119	3499	3749	3652	3317	4604	2759	2892	3368	3248	3561		ENSMUSG00000001123	183	186	143	168	110	124	137	120
ENSMUSG00000001120	3992	4183	3765	4034	4122	2629	3566	3937	3591	3689		ENSMUSG00000001127	6990	6478	5395	6272	5894	5297	6570	5709
ENSMUSG00000001123	200	190	149	222	209	396	423	360	722	559		ENSMUSG00000001128	463	669	488	595	496	490	614	475
ENSMUSG00000001127	10688	8574	7427	7857	8746	8002	9106	8383	9884	8570		ENSMUSG00000001131	38	53	39	62	35	44	59	40
ENSMUSG00000001128	1039	563	448	681	724	657	655	583	706	513		ENSMUSG00000001134	71	77	62	60	54	60	59	66
ENSMUSG00000001131	45	33	40	53	52	349	278	124	238	296		ENSMUSG00000001138	1224	1268	1049	1112	1055	1162	1063	986
ENSMUSG00000001134	179	163	129	173	126	188	200	206	206	151		ENSMUSG00000001143	1501	1838	1452	1712	1415	1431	1697	1231
ENSMUSG00000001138	2231	1991	1849	2093	2322	1813	2328	2073	1886	2096		ENSMUSG00000001150	1924	2466	1863	2161	1979	1966	1868	1886
ENSMUSG00000001143	2803	2312	1991	2401	2565	1948	2000	2225	1929	2416		ENSMUSG00000001151	1050	1143	980	1144	932	1013	896	906
ENSMUSG00000001150	3858	3134	3141	3115	3502	2559	2983	2985	3015	3004		ENSMUSG00000001156	1067	1290	1041	1296	1019	1065	1189	928
ENSMUSG00000001151	2289	2054	1822	1772	2354	1811	2172	2164	1704	2158		ENSMUSG00000001157	1103	1372	1061	1299	1055	1038	1137	1017
ENSMUSG00000001156	1954	1672	1250	1232	1837	1240	1454	1302	1371	1111		ENSMUSG00000001158	1543	1174	878	1042	1033	914	1352	1037
ENSMUSG00000001157	1964	1626	1244	1327	1826	1413	1618	1222	1656	1423		ENSMUSG00000001166	44	29	15	17	23	26	38	27
ENSMUSG00000001158	1837	1799	1465	1547	1654	1771	1931	1731	2015	1543		ENSMUSG00000001173	2198	2427	2028	2544	2079	2100	1968	1912
ENSMUSG00000001166	69	58	44	52	29	44	55	49	53	79		ENSMUSG00000001175	92470	89170	70129	82375	77148	74337	83727	70144
ENSMUSG00000001173	4673	4111	3623	3463	4179	3318	4089	3861	3456	3826		ENSMUSG00000001211	10574	11376	9086	10719	9144	9409	9336	9140
ENSMUSG00000001175	164672	149409	134120	144111	147217	135904	159609	155528	143331	145741		ENSMUSG00000001225	1	2	8	14	4	3	6	8
ENSMUSG00000001211	22157	19576	18012	18875	21236	16278	19798	19317	17708	19323		ENSMUSG00000001227	9185	11347	8004	8927	9174	9439	9493	9204
ENSMUSG00000001227	8019	7765	7233	8085	8526	6524	7667	8147	8115	8090		ENSMUSG00000001228	58	69	39	37	69	51	48	37
ENSMUSG00000001228	43	92	29	52	70	42	24	32	123	144		ENSMUSG00000001229	2535	3463	2475	3092	2750	2885	2957	2604
ENSMUSG00000001229	4372	3758	3759	4126	4593	3005	3006	3749	3638	3887		ENSMUSG00000001240	268	331	237	264	217	220	269	342
ENSMUSG00000001240	873	512	522	654	775	878	1002	870	980	840		ENSMUSG00000001247	56	88	54	84	52	95	56	78
ENSMUSG00000001247	96	97	70	78	115	61	64	125	114	117		ENSMUSG00000001248	4099	5299	3722	4385	4116	3987	4263	3981
ENSMUSG00000001248	6465	5644	5068	5631	6449	5047	5393	5569	6028	5333		ENSMUSG00000001249	92	109	88	115	81	69	95	56
ENSMUSG00000001249	153	72	80	83	107	100	129	57	79	76		ENSMUSG00000001260	908	900	808	1002	875	751	775	821
ENSMUSG00000001260	2009	1447	978	1353	1301	2028	2202	1624	1624	1633		ENSMUSG00000001270	53372	56563	43442	45799	45962	45532	47901	53738
ENSMUSG00000001270	108996	92436	90398	103930	103642	80165	99398	101906	110950	97774		ENSMUSG00000001280	984	1001	844	991	813	702	831	667
ENSMUSG00000001280	1856	1727	1238	1255	1656	1468	1571	1307	1287	1380		ENSMUSG00000001281	52	35	23	27	19	26	37	17
ENSMUSG00000001281	106	79	58	75	51	44	67	80	84	70		ENSMUSG00000001285	875	947	719	694	664	729	879	777
ENSMUSG00000001285	1453	1273	1115	1427	1405	1267	1452	1452	1509	1254		ENSMUSG00000001288	394	464	331	441	357	391	359	377
ENSMUSG00000001288	737	636	406	481	776	615	729	570	792	598		ENSMUSG00000001289	3185	2498	1987	1929	2253	2224	2672	2773
ENSMUSG00000001289	6004	5177	4487	5954	4945	6171	6672	6445	6296	5073		ENSMUSG00000001300	2311	2161	1718	2327	1984	2162	2158	1790
ENSMUSG00000001300	2844	2862	2200	2371	2641	1960	2482	2672	2213	2651		ENSMUSG00000001305	304	285	242	301	259	260	344	258
ENSMUSG00000001305	410	383	242	376	403	343	338	361	367	294		ENSMUSG00000001313	7067	5547	4260	4724	4935	4422	5958	5383
ENSMUSG00000001313	8469	6946	6668	7868	7465	7544	9420	8734	8618	7999		ENSMUSG00000001323	1075	1205	851	1114	957	1048	1071	886
ENSMUSG00000001323	2190	2065	1841	1725	1917	1678	1804	1890	1654	2012		ENSMUSG00000001333	36	35	27	29	28	16	26	19
ENSMUSG00000001333	50	64	62	52	36	39	30	51	48	47		ENSMUSG00000001334	3818	4277	3159	3470	3530	3187	3610	3210
ENSMUSG00000001334	8232	7379	6000	7170	7480	5568	6348	6461	7006	6673		ENSMUSG00000001349	14	29	12	19	24	10	16	19
ENSMUSG00000001348	29	5	3	8	10	23	26	10	25	10		ENSMUSG00000001366	3895	3771	3028	3493	3110	3000	3084	3136
ENSMUSG00000001349	8	22	22	24	24	11	24	18	35	24		ENSMUSG00000001376	2405	2107	1784	2202	2186	2023	2023	1836
ENSMUSG00000001366	7295	5961	5701	5870	6555	4051	6125	6080	6200	5667		ENSMUSG00000001380	2865	2675	2009	2367	2306	2190	2726	2515
ENSMUSG00000001376	3871	3434	2749	2970	3108	3384	3976	3286	3661	3317		ENSMUSG00000001383	6109	5226	3849	4461	4394	4297	5474	4938
ENSMUSG00000001380	4630	4013	3346	3940	4020	3181	4180	4239	4253	3859		ENSMUSG00000001403	19	26	12	20	22	16	15	10
ENSMUSG00000001383	8107	7387	6295	7622	6533	7368	8178	8606	8652	7397		ENSMUSG00000001415	4299	4638	3252	3806	3528	3509	3854	3542
ENSMUSG00000001403	10	6	6	9	19	1	13	1	11	9		ENSMUSG00000001416	3668	3885	2980	3447	3153	3123	3633	3553
ENSMUSG00000001415	7388	6643	6313	6558	7372	5223	6237	5708	6339	5718		ENSMUSG00000001418	915	1044	770	888	824	875	884	969
ENSMUSG00000001416	6963	5555	4950	5919	5618	4889	5838	5923	6482	5444		ENSMUSG00000001419	6917	8976	6999	8326	7009	7370	6959	6764
ENSMUSG00000001418	1842	1791	1642	1797	1864	1565	1865	1882	1972	1658		ENSMUSG00000001420	63	29	31	39	38	28	27	33
ENSMUSG00000001419	13680	12062	11896	11794	13218	7686	10405	10757	8705	11024		ENSMUSG00000001424	3181	3319	2550	3019	2799	2887	2835	2870
ENSMUSG00000001420	94	57	52	47	40	29	25	37	53	51		ENSMUSG00000001435	492	574	502	436	326	366	443	343
ENSMUSG00000001424	4884	4393	4272	4174	5051	3761	4756	4937	4538	4596		ENSMUSG00000001436	636	611	480	578	577	513	630	574
ENSMUSG00000001435	1839	1123	811	1388	1450	774	978	1086	1437	1750		ENSMUSG00000001440	5372	5823	4621	5588	4745	4589	4903	4221
ENSMUSG00000001436	976	732	666	698	888	633	757	801	912	826		ENSMUSG00000001441	5148	5371	4506	5617	4764	4763	4814	4365
ENSMUSG00000001440	11219	9581	8617	8696	9827	6706	8129	8338	8113	8972		ENSMUSG00000001444	113	134	91	56	63	66	111	118
ENSMUSG00000001441	9705	8920	7678	7687	9385	6973	7592	8062	8151	8536		ENSMUSG00000001445	1197	1167	848	916	913	867	978	1009
ENSMUSG00000001444	87	143	137	131	138	110	123	148	131	102		ENSMUSG00000001467	2514	2802	2406	2903	2360	2173	2820	2416
ENSMUSG00000001445	1957	1689	1505	1707	1753	1341	1904	1935	1879	1639		ENSMUSG00000001472	21361	23213	17721	20487	19515	19146	19547	19064
ENSMUSG00000001467	4670	4119	3613	3557	3927	2348	2849	2827	3452	3368		ENSMUSG00000001473	279	321	267	329	282	294	333	284
ENSMUSG00000001472	40678	35783	33788	36525	40024	30927	36584	37334	36128	34604		ENSMUSG00000001482	1945	2200	1632	1872	1711	1595	1971	1635
ENSMUSG00000001473	402	365	324	364	325	314	393	313	405	398		ENSMUSG00000001493	40	14	26	30	10	20	26	13
ENSMUSG00000001482	3906	3006	2848	2936	3328	2487	2928	2961	2815	2805		ENSMUSG00000001494	14	10	6	5	16	4	8	10
ENSMUSG00000001493	43	38	37	26	48	27	43	60	46	31		ENSMUSG00000001496	69	133	109	134	92	122	64	107
ENSMUSG00000001494	28	27	17	18	24	8	3	4	8	20		ENSMUSG00000001504	232	166	177	187	114	124	187	168
ENSMUSG00000001496	115	102	98	121	115	84	101	95	118	91		ENSMUSG00000001506	711	903	609	738	550	636	814	556
ENSMUSG00000001504	545	406	313	403	392	371	398	355	461	434		ENSMUSG00000001507	1091	1248	1104	1307	937	1007	1058	879
ENSMUSG00000001506	420	305	229	298	400	467	459	370	593	490		ENSMUSG00000001508	12	17	12	4	7	5	10	10
ENSMUSG00000001507	2330	1913	1474	1890	2173	1404	1696	1721	1991	2048		ENSMUSG00000001517	60	76	49	48	36	55	49	52
ENSMUSG00000001508	26	26	15	8	17	34	14	15	42	10		ENSMUSG00000001518	931	887	717	832	714	693	927	699
ENSMUSG00000001517	74	97	71	83	104	46	55	52	52	80		ENSMUSG00000001520	551	570	432	442	451	464	496	526
ENSMUSG00000001518	1779	1456	1378	1540	1519	1145	1336	1451	1383	1446		ENSMUSG00000001521	776	931	705	749	713	701	678	710
ENSMUSG00000001520	1168	996	799	985	889	951	1091	1050	1121	1086		ENSMUSG00000001524	553	617	422	457	492	530	486	480
ENSMUSG00000001521	1538	1452	1114	1220	1480	1292	1410	1203	1442	1245		ENSMUSG00000001525	18776	18974	13420	16184	15598	15630	18153	16548
ENSMUSG00000001524	876	780	638	675	739	624	783	692	841	699		ENSMUSG00000001542	906	1052	866	901	837	836	930	793
ENSMUSG00000001525	23506	21884	19784	22226	22304	14741	18478	20845	21881	18823		ENSMUSG00000001552	1886	2254	1792	1853	1695	1719	1903	1749
ENSMUSG00000001542	1554	1519	1161	1323	1412	1120	1370	1259	1337	1159		ENSMUSG00000001555	180	201	144	163	168	164	153	222
ENSMUSG00000001552	4372	3817	3556	4158	4323	3032	3467	3628	3580	3804		ENSMUSG00000001558	18	35	23	26	14	19	26	16
ENSMUSG00000001555	473	340	391	354	449	289	393	355	386	369		ENSMUSG00000001569	1130	1040	907	939	892	819	974	835
ENSMUSG00000001558	18	39	34	35	18	14	18	20	43	27		ENSMUSG00000001576	3401	4044	3089	3548	3365	3168	3416	3323
ENSMUSG00000001569	1693	1572	1413	1321	1602	1256	1420	1400	1619	1471		ENSMUSG00000001588	15	17	8	13	9	12	9	8
ENSMUSG00000001576	6206	5398	5308	5369	6111	2135	4402	3060	4801	4939		ENSMUSG00000001604	28	24	26	23	26	4	23	22
ENSMUSG00000001588	28	11	2	4	31	3	12	6	10	8		ENSMUSG00000001627	721	912	720	747	673	716	793	777
ENSMUSG00000001604	46	44	39	22	43	41	54	36	76	48		ENSMUSG00000001630	1064	1116	905	1096	981	951	1015	1007
ENSMUSG00000001627	1822	1318	1377	1636	1270	1005	1294	1252	1350	1291		ENSMUSG00000001632	1298	1587	1230	1386	1190	1276	1437	1111
ENSMUSG00000001630	2070	1802	1575	1552	1679	1356	1641	1548	1651	1435		ENSMUSG00000001642	1561	1464	1038	1164	1213	1251	1272	1194
ENSMUSG00000001632	2418	2131	1749	1796	2394	1423	1759	1779	1948	1948		ENSMUSG00000001663	285	324	233	251	271	255	264	334
ENSMUSG00000001642	2338	2157	2002	2060	2109	1960	2313	2249	2585	1967		ENSMUSG00000001665	63	48	65	47	54	36	55	74
ENSMUSG00000001661	5	24	18	47	14	17	11	42	26	42		ENSMUSG00000001666	11	2	12	10	7	7	10	14
ENSMUSG00000001663	800	714	658	840	815	676	748	836	673	691		ENSMUSG00000001672	25	17	17	30	19	15	28	20
ENSMUSG00000001665	182	157	110	178	156	146	126	135	86	116		ENSMUSG00000001674	633	714	559	707	599	556	632	641
ENSMUSG00000001666	253	197	182	228	210	235	233	273	249	231		ENSMUSG00000001687	5600	6112	5074	5635	5219	5132	5400	5212
ENSMUSG00000001672	53	46	23	30	40	17	32	15	37	42		ENSMUSG00000001700	666	739	552	622	583	570	640	577
ENSMUSG00000001674	1386	1037	922	1048	1116	894	954	994	1135	916		ENSMUSG00000001707	904	780	666	713	749	671	825	744
ENSMUSG00000001687	10928	9491	8650	8798	9629	7512	9186	8984	10055	9370		ENSMUSG00000001729	5707	6526	4663	5275	5439	5391	5554	5726
ENSMUSG00000001700	951	907	836	952	950	811	832	867	850	763		ENSMUSG00000001739	3	12	9	15	7	16	11	7
ENSMUSG00000001707	1512	1343	1134	1182	1291	1100	1363	1185	1280	980		ENSMUSG00000001741	295	310	247	147	88	85	294	75
ENSMUSG00000001729	10511	9502	8588	9614	10415	7738	10014	9196	10114	9267		ENSMUSG00000001750	597	701	477	662	555	604	602	565
ENSMUSG00000001739	14	11	7	3	20	2	5	11	6	9		ENSMUSG00000001751	533	434	376	341	335	342	338	358
ENSMUSG00000001741	1987	1152	1033	1265	1078	788	871	785	859	1074		ENSMUSG00000001755	953	996	732	775	843	854	872	781
ENSMUSG00000001750	1002	866	782	1016	1039	840	868	826	1020	909		ENSMUSG00000001761	809	924	667	672	669	582	789	649
ENSMUSG00000001751	612	531	500	493	619	477	743	623	725	556		ENSMUSG00000001763	974	1091	821	882	941	965	1092	978
ENSMUSG00000001755	1601	1468	1293	1394	1515	1470	1572	1550	1467	1398		ENSMUSG00000001767	528	562	524	609	549	527	558	535
ENSMUSG00000001761	1213	1124	921	1037	967	1166	1191	1238	939	1171		ENSMUSG00000001768	781	1022	900	913	802	725	920	904
ENSMUSG00000001763	1996	1470	1448	1671	1856	1283	1576	1627	1681	1564		ENSMUSG00000001773	175	194	175	311	153	179	198	174
ENSMUSG00000001767	1162	921	634	795	899	719	934	658	951	752		ENSMUSG00000001774	2270	2760	2260	3007	2296	2195	2827	2011
ENSMUSG00000001768	2302	1468	1424	1645	1992	1662	1852	1472	1437	1227		ENSMUSG00000001783	3196	3089	2245	2606	2573	2443	2728	2744
ENSMUSG00000001773	498	361	265	359	408	580	582	390	434	515		ENSMUSG00000001785	645	736	639	632	627	561	627	662
ENSMUSG00000001774	4417	3249	2162	3275	3133	3668	3382	3262	3358	3193		ENSMUSG00000001786	1319	1308	1130	1302	1027	1090	1068	1231
ENSMUSG00000001783	6398	5307	5122	5479	5600	4898	6033	5873	6309	5265		ENSMUSG00000001794	4537	4978	3824	4169	4039	3980	4345	4426
ENSMUSG00000001785	1438	1145	1072	984	1098	896	1127	953	1214	917		ENSMUSG00000001802	3280	3943	2738	3243	3056	3084	3360	2987
ENSMUSG00000001786	2756	2344	2089	2269	2370	1962	2311	2518	2309	2386		ENSMUSG00000001815	19	8	9	19	2	1	16	8
ENSMUSG00000001794	9365	7804	6936	8675	8575	6990	8122	8296	9029	7782		ENSMUSG00000001827	137	144	121	124	119	129	118	132
ENSMUSG00000001802	5256	4783	4447	5075	5311	3983	4657	4826	4643	4753		ENSMUSG00000001829	1746	2205	1610	1966	1743	1712	1881	1728
ENSMUSG00000001815	23	39	15	18	32	6	36	26	32	31		ENSMUSG00000001833	11583	11845	10444	12141	11552	10348	10767	10225
ENSMUSG00000001827	401	291	294	313	281	288	246	272	353	226		ENSMUSG00000001844	707	773	686	769	612	621	660	688
ENSMUSG00000001829	3472	3244	2701	2831	3302	2353	2728	3026	2599	2738		ENSMUSG00000001847	7213	7865	5924	6503	6803	6433	6679	6969
ENSMUSG00000001833	19724	15779	11304	14204	13971	17499	17862	15281	17235	17099		ENSMUSG00000001855	976	1148	945	1107	920	939	870	779
ENSMUSG00000001844	1201	1150	1011	1069	1076	778	1014	1028	1093	984		ENSMUSG00000001864	252	254	245	240	219	217	217	155
ENSMUSG00000001847	14335	13162	12159	11612	12126	10504	12714	12678	12404	12747		ENSMUSG00000001870	258	237	220	263	243	232	225	215
ENSMUSG00000001855	2180	2103	1892	2040	2329	1463	1751	2168	1284	2065		ENSMUSG00000001891	2001	1986	1756	2055	1820	1729	1695	1621
ENSMUSG00000001864	478	440	458	282	455	344	438	459	532	400		ENSMUSG00000001901	217	208	136	203	163	182	169	181
ENSMUSG00000001870	284	296	302	270	307	189	235	223	220	241		ENSMUSG00000001909	2750	3177	2446	2880	2595	2690	2550	2838
ENSMUSG00000001891	4168	3589	2710	3118	3300	3036	3581	3435	4159	3575		ENSMUSG00000001910	4386	5447	3920	4479	4372	4347	4264	4389
ENSMUSG00000001901	225	232	186	167	222	167	232	228	171	202		ENSMUSG00000001911	7894	8471	6623	7139	6884	6845	7156	6398
ENSMUSG00000001909	4189	3741	3203	3709	4045	3435	3750	3585	3879	3725		ENSMUSG00000001918	176	215	144	169	130	126	179	201
ENSMUSG00000001910	9164	7962	7204	7891	8656	6022	7134	7492	7259	7669		ENSMUSG00000001924	13382	14028	10797	13293	11767	11616	12905	12387
ENSMUSG00000001911	14902	13166	12546	13332	13938	9758	11673	12426	10927	13798		ENSMUSG00000001930	331	664	431	551	376	492	329	375
ENSMUSG00000001918	225	175	174	139	163	147	199	180	186	216		ENSMUSG00000001942	686	744	626	709	681	553	614	536
ENSMUSG00000001924	21179	18282	18291	19382	21123	14637	18338	19118	17476	18519		ENSMUSG00000001943	517	521	436	488	454	448	497	483
ENSMUSG00000001930	671	485	460	416	837	515	714	930	1114	895		ENSMUSG00000001946	305	428	307	399	257	301	340	345
ENSMUSG00000001942	1114	1132	899	956	1017	835	1040	987	924	865		ENSMUSG00000001948	42	49	53	63	58	52	45	82
ENSMUSG00000001943	435	463	438	454	463	405	477	400	334	408		ENSMUSG00000001962	693	738	544	677	645	580	665	633
ENSMUSG00000001946	462	543	382	487	617	431	433	470	585	462		ENSMUSG00000001964	1020	1183	946	1010	945	887	1141	1155
ENSMUSG00000001948	120	103	74	109	105	121	117	118	144	71		ENSMUSG00000001983	334	306	266	268	257	236	270	245
ENSMUSG00000001962	1277	1028	929	998	1099	804	1114	1096	1275	915		ENSMUSG00000001985	3515	4405	3301	4252	3490	3993	3389	2787
ENSMUSG00000001964	2074	1577	1692	2053	1912	1393	1771	1732	1962	1656		ENSMUSG00000001986	6017	6941	5834	6971	6072	5819	6108	5509
ENSMUSG00000001983	601	551	446	470	585	396	444	515	510	454		ENSMUSG00000001988	497	547	475	486	528	452	572	477
ENSMUSG00000001985	6050	5927	5498	4794	6495	3150	3667	4330	4098	4794		ENSMUSG00000001995	2142	2515	2086	2720	2245	1976	2229	1941
ENSMUSG00000001986	7317	6510	4558	5759	6055	7297	7342	7066	6767	7332		ENSMUSG00000001998	554	610	612	672	476	472	469	385
ENSMUSG00000001988	740	604	576	591	700	528	508	668	600	660		ENSMUSG00000001999	545	522	399	473	424	416	523	518
ENSMUSG00000001995	5526	4051	4246	4427	4956	2624	2984	3260	3124	3748		ENSMUSG00000002006	4731	4663	3451	3768	4276	4317	4325	4196
ENSMUSG00000001998	975	905	574	637	699	636	738	629	647	794		ENSMUSG00000002007	333	331	278	314	259	243	249	276
ENSMUSG00000001999	1068	889	908	940	824	927	1105	956	1095	873		ENSMUSG00000002010	4938	4914	3662	4132	3803	3888	4338	4304
ENSMUSG00000002006	8339	7505	6988	7982	7532	6494	7878	7709	7205	7359		ENSMUSG00000002012	4349	3901	2868	3347	3252	3039	3878	3674
ENSMUSG00000002007	315	319	308	341	356	225	271	293	328	316		ENSMUSG00000002014	1937	1659	1293	1473	1378	1435	1782	1787
ENSMUSG00000002010	7697	6464	5998	6756	6497	6292	7208	7270	7707	6665		ENSMUSG00000002015	2232	2057	1470	1770	1658	1555	2020	1860
ENSMUSG00000002012	5458	4412	4338	4830	4724	4532	5512	5329	5611	4695		ENSMUSG00000002017	1564	1567	1295	1488	1270	1194	1447	1264
ENSMUSG00000002014	2681	2190	2016	2109	2166	2130	2661	2305	2857	2123		ENSMUSG00000002020	260	179	152	84	66	73	140	90
ENSMUSG00000002015	3703	3224	2637	3085	2831	2742	3041	3030	3455	2912		ENSMUSG00000002028	4636	6924	6275	7836	5468	5342	5956	4456
ENSMUSG00000002017	3053	2313	2094	2106	2326	2002	2297	2275	2469	2203		ENSMUSG00000002031	1300	1158	922	967	1026	1031	1045	1101
ENSMUSG00000002020	792	349	515	658	468	448	756	451	290	589		ENSMUSG00000002032	2087	2602	1858	2222	1814	1788	1964	1768
ENSMUSG00000002028	13336	10238	9831	8759	13266	6229	7643	7744	5739	8661		ENSMUSG00000002043	328	260	183	226	239	259	265	290
ENSMUSG00000002031	2167	1928	1709	1866	2195	1914	2395	2108	2162	2029		ENSMUSG00000002052	6962	8042	6281	7359	6234	6414	6952	6255
ENSMUSG00000002032	3985	3486	2956	3176	3865	2672	3217	3425	3580	3400		ENSMUSG00000002055	503	507	442	468	402	414	464	405
ENSMUSG00000002043	383	386	358	428	391	365	427	373	479	398		ENSMUSG00000002058	1171	1180	789	1001	997	893	1080	1050
ENSMUSG00000002052	11371	10117	9298	9816	10668	7082	9270	10142	8603	9751		ENSMUSG00000002059	1040	1067	869	961	808	821	839	976
ENSMUSG00000002055	1105	789	703	821	933	994	972	863	955	891		ENSMUSG00000002064	1260	1235	890	1029	1170	1080	1197	1230
ENSMUSG00000002058	1564	1325	1157	1425	1577	1176	1463	1546	1538	1318		ENSMUSG00000002068	495	455	379	402	419	442	465	441
ENSMUSG00000002059	1212	999	904	983	1100	988	1172	1195	1354	1080		ENSMUSG00000002076	6	19	11	7	17	10	5	12
ENSMUSG00000002064	2563	2008	1880	2117	2200	2272	2586	2425	2642	1901		ENSMUSG00000002083	736	654	476	510	524	534	533	611
ENSMUSG00000002068	793	733	672	831	780	592	616	690	789	687		ENSMUSG00000002100	221	147	100	62	34	36	132	17
ENSMUSG00000002076	11	11	12	16	18	19	6	18	6	14		ENSMUSG00000002102	5017	4695	3466	3755	3997	3713	4575	4215
ENSMUSG00000002083	452	451	321	381	444	537	653	441	520	518		ENSMUSG00000002103	2148	2277	1667	2118	1795	1870	1864	1700
ENSMUSG00000002100	338	244	170	303	196	158	218	160	204	333		ENSMUSG00000002104	31	36	16	18	24	17	15	27
ENSMUSG00000002102	8882	7398	6930	7875	7866	6347	8271	7550	8851	7049		ENSMUSG00000002105	773	936	714	749	724	721	772	764
ENSMUSG00000002103	4474	3694	3274	3341	3763	2901	3600	3466	3425	3629		ENSMUSG00000002107	12266	13720	11269	13641	11506	11213	10626	10677
ENSMUSG00000002104	56	50	36	57	39	11	14	35	20	20		ENSMUSG00000002108	153	118	104	128	81	101	138	107
ENSMUSG00000002105	1726	1329	1362	1321	1591	1199	1329	1391	1548	1340		ENSMUSG00000002109	322	305	310	277	267	211	230	270
ENSMUSG00000002107	18647	18181	15067	14597	18071	14401	15411	16019	13706	16487		ENSMUSG00000002111	156	165	122	122	146	159	135	164
ENSMUSG00000002108	348	270	245	325	261	285	303	280	281	283		ENSMUSG00000002129	2365	2794	2037	2550	2339	2185	2246	2360
ENSMUSG00000002109	587	436	421	370	441	437	472	449	465	418		ENSMUSG00000002147	496	456	404	487	409	467	473	413
ENSMUSG00000002111	221	157	123	147	128	335	329	321	497	378		ENSMUSG00000002190	607	508	451	570	414	458	508	433
ENSMUSG00000002129	4325	3830	3435	3733	4291	2823	3526	3445	3503	3350		ENSMUSG00000002204	59	53	27	35	33	24	26	23
ENSMUSG00000002147	809	707	648	629	677	634	772	801	833	531		ENSMUSG00000002205	549	621	473	544	492	534	572	584
ENSMUSG00000002190	1099	759	736	725	788	669	767	778	883	822		ENSMUSG00000002210	1398	1519	1197	1317	1238	1206	1246	1403
ENSMUSG00000002204	65	58	42	53	45	29	39	46	74	49		ENSMUSG00000002221	1689	1892	1557	1772	1487	1572	1634	1559
ENSMUSG00000002205	1202	1022	898	1051	1139	1005	1158	1023	1154	1126		ENSMUSG00000002222	4772	5303	4493	5255	4575	4071	4322	3592
ENSMUSG00000002210	1939	1584	1577	1772	2015	1360	1728	1684	1795	1707		ENSMUSG00000002227	474	522	419	443	459	500	441	430
ENSMUSG00000002221	2954	2562	2378	2527	2631	2097	2311	2287	2076	2285		ENSMUSG00000002228	142	140	115	121	73	87	97	149
ENSMUSG00000002222	11173	8472	7325	7869	8613	7933	8490	8417	7841	8570		ENSMUSG00000002233	656	590	420	477	449	441	562	554
ENSMUSG00000002227	622	535	464	539	648	458	513	547	668	557		ENSMUSG00000002249	102	108	98	108	94	87	108	107
ENSMUSG00000002228	141	176	156	130	162	158	127	172	173	118		ENSMUSG00000002250	999	1124	905	1147	864	978	1150	961
ENSMUSG00000002233	858	649	659	740	705	854	870	770	979	862		ENSMUSG00000002257	100	97	90	90	69	70	67	69
ENSMUSG00000002249	221	180	107	92	191	134	204	180	196	191		ENSMUSG00000002265	14116	17098	14803	18805	14102	12679	13913	11657
ENSMUSG00000002250	1941	1601	1534	1621	1883	1268	1368	1405	1622	1415		ENSMUSG00000002266	245	386	312	446	306	255	356	304
ENSMUSG00000002257	88	63	77	108	84	79	92	85	70	142		ENSMUSG00000002274	146	130	118	120	93	97	115	80
ENSMUSG00000002265	26901	20571	16949	18220	22058	16804	19959	18542	16904	21133		ENSMUSG00000002279	621	742	526	616	464	563	538	456
ENSMUSG00000002266	699	472	495	450	638	429	538	516	412	543		ENSMUSG00000002280	1010	966	724	853	828	777	929	911
ENSMUSG00000002274	7857	6896	6354	7384	6941	5043	5316	5284	6627	5756		ENSMUSG00000002289	124	149	96	65	70	66	109	176
ENSMUSG00000002279	1101	958	870	918	983	788	868	993	882	951		ENSMUSG00000002297	41	53	34	78	47	35	48	43
ENSMUSG00000002280	1809	1398	1403	1522	1614	1347	1357	1677	1818	1552		ENSMUSG00000002307	733	882	690	759	682	735	752	774
ENSMUSG00000002289	191	112	126	130	158	363	432	225	135	142		ENSMUSG00000002308	516	479	375	477	446	471	541	432
ENSMUSG00000002297	118	43	42	70	62	77	82	35	66	70		ENSMUSG00000002319	2754	3263	2670	3188	2631	2789	2778	2480
ENSMUSG00000002307	1419	1128	1074	1284	1326	981	1192	1309	1365	1273		ENSMUSG00000002320	859	969	745	923	784	740	792	744
ENSMUSG00000002308	859	655	584	771	679	643	807	677	746	644		ENSMUSG00000002324	353	387	359	226	294	304	282	367
ENSMUSG00000002319	2089	1667	1502	1809	1953	1351	1692	1776	2137	1665		ENSMUSG00000002325	315	580	467	580	462	415	543	423
ENSMUSG00000002320	1610	1330	1229	1279	1466	1072	1227	1197	1278	1257		ENSMUSG00000002326	662	597	498	582	517	591	643	579
ENSMUSG00000002324	811	639	586	813	645	482	910	804	706	800		ENSMUSG00000002329	1442	1348	1007	1073	1029	1044	1301	1261
ENSMUSG00000002325	728	541	404	562	716	713	796	508	1014	926		ENSMUSG00000002332	2208	2138	1570	1892	1799	1661	1927	1778
ENSMUSG00000002326	347	240	220	211	295	215	299	237	273	266		ENSMUSG00000002341	7273	8275	6361	7728	6850	7053	7531	5558
ENSMUSG00000002329	1825	1613	1360	1661	1714	1384	1727	1700	1795	1536		ENSMUSG00000002342	1091	1261	836	938	908	954	1055	1036
ENSMUSG00000002332	3283	2873	2750	2858	3213	2367	3149	2797	3170	2851		ENSMUSG00000002343	976	1110	752	887	897	906	983	1010
ENSMUSG00000002341	7986	8736	7177	7529	9299	4728	5693	6383	5274	6566		ENSMUSG00000002345	935	926	681	706	692	735	863	758
ENSMUSG00000002342	1829	1637	1522	1350	1814	1276	1467	1500	1768	1504		ENSMUSG00000002346	1351	1961	1376	1801	1406	1474	1539	1406
ENSMUSG00000002343	1777	1480	1296	1526	1634	1306	1468	1541	1762	1400		ENSMUSG00000002365	434	526	315	416	404	344	412	362
ENSMUSG00000002345	1160	1134	1004	1089	1112	1073	1318	1275	1210	1057		ENSMUSG00000002372	3493	3803	2770	3286	3041	3100	3454	3333
ENSMUSG00000002346	2852	2100	1871	2060	2443	1802	2130	2017	1971	2058		ENSMUSG00000002379	2015	2077	1579	1541	1928	1841	1987	2337
ENSMUSG00000002365	1095	781	826	924	906	739	878	774	914	873		ENSMUSG00000002384	9	17	7	15	9	12	8	6
ENSMUSG00000002372	5391	4561	4581	4930	5086	3691	4434	4687	4990	4435		ENSMUSG00000002393	422	487	348	409	530	442	553	468
ENSMUSG00000002379	2166	1979	2011	2186	1976	2463	2414	2494	2692	1984		ENSMUSG00000002395	2631	2159	1552	1583	1766	1708	2114	2215
ENSMUSG00000002384	11	3	4	6	13	2	2	6	16	3		ENSMUSG00000002396	493	586	455	417	439	462	466	366
ENSMUSG00000002393	1468	1042	1092	1269	1193	1050	1302	1174	1207	1235		ENSMUSG00000002409	1063	1490	1074	1336	1054	1118	1233	1046
ENSMUSG00000002395	3845	3674	3209	3883	3328	3945	4651	4245	4121	3350		ENSMUSG00000002413	3718	4409	3591	4637	3568	3347	3448	3246
ENSMUSG00000002396	849	728	638	592	875	733	700	787	793	742		ENSMUSG00000002416	444	494	382	477	396	365	470	335
ENSMUSG00000002409	1986	1569	1389	1409	1816	1219	1497	1361	1408	1458		ENSMUSG00000002428	740	910	771	898	759	683	756	542
ENSMUSG00000002413	6780	5582	4557	4994	5412	4738	5143	4838	4655	5454		ENSMUSG00000002455	2496	2668	2081	2440	2162	2202	2433	2367
ENSMUSG00000002416	1024	866	657	768	859	796	786	798	800	755		ENSMUSG00000002458	629	631	463	532	581	506	634	535
ENSMUSG00000002428	1757	1248	736	1046	1072	1368	1456	1226	1312	1349		ENSMUSG00000002459	968	1029	786	856	822	859	947	811
ENSMUSG00000002455	4491	3648	3400	3744	3910	2874	3740	3664	4137	3785		ENSMUSG00000002475	1735	1889	1566	1859	1494	1309	1635	1444
ENSMUSG00000002458	806	692	618	741	785	691	814	798	892	713		ENSMUSG00000002477	1280	1062	819	867	920	890	1114	1027
ENSMUSG00000002459	1086	990	855	1062	1058	1004	1039	1047	1118	963		ENSMUSG00000002486	406	540	405	425	394	392	552	366
ENSMUSG00000002475	4562	3849	3266	3477	3771	2716	3373	2919	3297	2971		ENSMUSG00000002489	4414	5182	4181	5041	4264	4123	4044	3747
ENSMUSG00000002477	2104	1671	1335	1589	1635	1670	2043	1783	2049	1626		ENSMUSG00000002496	3719	4724	3694	4367	3588	3744	3756	3469
ENSMUSG00000002486	822	648	589	697	784	549	569	565	603	662		ENSMUSG00000002500	17	19	30	26	17	17	17	17
ENSMUSG00000002489	8095	7432	7029	6883	8009	5006	5728	6410	5012	6930		ENSMUSG00000002504	1842	1963	1470	1701	1516	1670	1790	1664
ENSMUSG00000002496	7392	6799	6531	7132	8084	5209	6151	6416	5560	6580		ENSMUSG00000002524	5791	5837	4435	4729	4749	4613	5187	5127
ENSMUSG00000002500	28	7	24	38	12	18	39	20	27	16		ENSMUSG00000002546	3990	4147	3092	3625	3353	3335	3511	3371
ENSMUSG00000002504	2975	2206	2322	2543	2994	1827	2098	2245	3008	2726		ENSMUSG00000002550	1564	1681	1270	1398	1429	1325	1619	1492
ENSMUSG00000002524	8751	7108	6925	7725	7923	6145	7479	7981	8612	7324		ENSMUSG00000002565	6	4	7	8	6	6	8	15
ENSMUSG00000002546	7029	6295	5734	5942	6615	4726	5985	6155	5758	6398		ENSMUSG00000002578	528	542	469	599	542	469	456	432
ENSMUSG00000002550	2504	2070	1870	2264	2374	1859	1935	2068	2145	2011		ENSMUSG00000002580	82	89	93	55	126	98	94	148
ENSMUSG00000002565	10	14	7	9	12	20	16	12	17	15		ENSMUSG00000002602	1750	1650	1409	1606	1430	1464	1399	1410
ENSMUSG00000002578	922	867	729	577	956	554	668	640	665	714		ENSMUSG00000002603	133	189	96	181	120	159	121	146
ENSMUSG00000002580	474	399	302	353	315	439	447	560	515	359		ENSMUSG00000002608	1673	2091	1530	1866	1499	1687	1776	1590
ENSMUSG00000002602	3542	3156	3142	3049	3301	2643	3484	3157	2649	3089		ENSMUSG00000002617	593	632	520	626	580	505	555	412
ENSMUSG00000002603	332	265	193	273	398	232	288	326	521	337		ENSMUSG00000002625	4168	5112	3786	4440	3889	4148	4012	3751
ENSMUSG00000002608	3006	2812	2502	2609	2936	2295	2482	2918	2591	2671		ENSMUSG00000002633	77	147	74	111	116	83	97	111
ENSMUSG00000002617	621	501	208	404	355	762	713	561	580	592		ENSMUSG00000002635	640	627	468	601	512	485	601	584
ENSMUSG00000002625	8069	7584	5873	7515	8983	7251	6788	7100	8264	7130		ENSMUSG00000002658	2618	2485	1874	1976	1997	1889	2382	2410
ENSMUSG00000002633	271	245	208	242	269	206	183	195	257	223		ENSMUSG00000002660	2099	1883	1452	1376	1525	1554	1843	1835
ENSMUSG00000002635	924	716	770	734	716	584	859	685	870	632		ENSMUSG00000002661	613	613	407	481	489	462	577	539
ENSMUSG00000002658	3388	3148	2692	3284	2842	2882	3374	3431	3670	3301		ENSMUSG00000002664	12	8	9	5	13	9	15	13
ENSMUSG00000002660	2584	2162	2054	2541	2282	2017	2337	2399	2772	2119		ENSMUSG00000002668	58	42	31	58	56	54	57	36
ENSMUSG00000002661	969	836	627	838	775	744	963	873	1030	729		ENSMUSG00000002679	566	470	373	462	466	454	521	467
ENSMUSG00000002664	49	41	11	45	22	21	18	16	25	24		ENSMUSG00000002688	292	300	253	298	274	232	239	235
ENSMUSG00000002668	81	85	72	45	102	83	79	72	86	54		ENSMUSG00000002699	33	64	59	56	53	53	53	50
ENSMUSG00000002679	827	686	563	710	679	717	728	635	784	614		ENSMUSG00000002718	2133	2224	1694	2196	1920	1791	1854	1776
ENSMUSG00000002688	708	512	494	469	528	477	556	512	495	438		ENSMUSG00000002728	1710	1508	1260	1425	1380	1276	1471	1530
ENSMUSG00000002699	65	89	64	101	80	221	190	165	267	190		ENSMUSG00000002731	570	530	500	520	515	430	450	483
ENSMUSG00000002718	5071	3814	3499	3701	3547	3532	4616	3862	3964	3616		ENSMUSG00000002732	122	81	91	100	95	91	95	82
ENSMUSG00000002728	3059	2680	2282	2504	2411	2541	2874	2483	2973	2286		ENSMUSG00000002733	873	1025	855	1065	1019	933	1041	1002
ENSMUSG00000002731	1146	1034	789	852	780	861	1182	1060	1109	873		ENSMUSG00000002741	3941	3873	2833	3344	3158	3183	3610	3190
ENSMUSG00000002732	147	124	124	154	81	156	201	147	182	176		ENSMUSG00000002748	5160	6181	4755	6030	4822	4938	5246	4086
ENSMUSG00000002733	2274	1871	1690	1714	2047	1482	1896	1564	2030	1703		ENSMUSG00000002763	3713	4517	2934	3497	3477	3407	3945	2970
ENSMUSG00000002741	5904	5180	4561	4976	5179	3970	5194	4870	5101	4770		ENSMUSG00000002767	1800	1336	1054	1066	1166	1116	1387	1329
ENSMUSG00000002748	10917	8667	7790	8183	9639	6926	7847	7855	7880	8239		ENSMUSG00000002768	2057	1651	1253	1302	1609	1576	2142	1674
ENSMUSG00000002763	4226	4098	3402	3905	4156	3833	3688	4137	4284	4041		ENSMUSG00000002769	49	47	53	29	24	39	30	46
ENSMUSG00000002767	2099	1744	1501	1687	1765	1481	1997	1834	2075	1844		ENSMUSG00000002771	1171	1732	1175	1447	1219	1183	1295	1225
ENSMUSG00000002768	3053	2791	2458	2962	2842	2561	2691	3034	3179	2386		ENSMUSG00000002778	1532	1626	1265	1248	1300	1247	1306	1283
ENSMUSG00000002769	125	116	91	112	87	119	89	68	107	82		ENSMUSG00000002781	848	810	602	708	689	694	686	659
ENSMUSG00000002771	1875	1598	1406	1490	1792	1333	1414	1617	1492	1792		ENSMUSG00000002797	597	555	480	492	480	482	580	528
ENSMUSG00000002778	2850	2827	2475	2594	3132	2228	2486	2477	3141	2654		ENSMUSG00000002799	1608	1982	1686	1927	1680	1717	1624	1527
ENSMUSG00000002781	1217	1166	1087	988	1174	1040	1062	1257	1220	1204		ENSMUSG00000002803	2098	2096	1527	1691	1871	1844	2095	1942
ENSMUSG00000002797	1083	896	695	874	861	805	942	872	1011	814		ENSMUSG00000002804	262	290	176	196	207	211	234	231
ENSMUSG00000002799	2636	2453	2276	2242	3110	1781	1997	2173	2487	2267		ENSMUSG00000002808	4431	4584	3541	4235	3659	3507	3750	3522
ENSMUSG00000002803	2811	2552	2244	2555	2596	2154	2867	2789	2689	2488		ENSMUSG00000002812	2144	2580	1981	2426	1951	1956	2154	1954
ENSMUSG00000002804	442	324	281	478	358	352	389	439	448	359		ENSMUSG00000002814	268	250	218	254	175	195	211	221
ENSMUSG00000002808	8991	8017	6789	7338	7562	6976	7951	7791	8144	7577		ENSMUSG00000002820	1180	1383	1081	1202	1070	1103	1300	1054
ENSMUSG00000002812	4259	3583	3390	3556	4563	3077	3542	3385	4065	3573		ENSMUSG00000002825	541	612	470	555	492	537	574	522
ENSMUSG00000002814	428	377	350	301	511	341	380	324	353	298		ENSMUSG00000002831	48	85	94	128	58	85	102	155
ENSMUSG00000002820	2089	1510	1369	1651	1921	1225	1513	1450	1526	1487		ENSMUSG00000002833	2880	3179	2384	2807	2563	2728	2901	2858
ENSMUSG00000002825	797	675	633	735	693	598	752	647	746	594		ENSMUSG00000002835	156	194	120	139	129	121	124	115
ENSMUSG00000002831	2252	384	1123	1282	1254	2873	3498	2357	910	1587		ENSMUSG00000002844	3382	3321	2469	2790	2763	2649	3029	3014
ENSMUSG00000002833	4897	4195	3954	4417	4876	3037	3783	3850	4750	4268		ENSMUSG00000002845	291	336	280	346	253	257	316	247
ENSMUSG00000002835	187	260	166	157	176	137	202	138	201	190		ENSMUSG00000002846	585	680	523	512	505	465	592	514
ENSMUSG00000002844	5280	4855	4417	4831	4975	3954	4876	4937	5661	4843		ENSMUSG00000002847	26	50	19	32	24	34	27	37
ENSMUSG00000002845	644	532	406	439	609	404	418	414	506	399		ENSMUSG00000002870	253	270	192	185	135	170	215	176
ENSMUSG00000002846	1161	1089	874	963	1012	1010	1084	1113	1148	929		ENSMUSG00000002871	881	1147	845	951	804	831	878	817
ENSMUSG00000002847	129	73	33	83	65	181	236	155	237	170		ENSMUSG00000002881	789	915	840	902	755	798	861	786
ENSMUSG00000002870	363	364	229	270	328	319	262	300	429	432		ENSMUSG00000002885	97	118	100	119	110	85	106	93
ENSMUSG00000002871	2103	1673	1530	1682	1891	1456	1421	1467	1860	1708		ENSMUSG00000002897	616	603	506	566	569	515	691	536
ENSMUSG00000002881	1733	1321	1012	1220	1270	1366	1558	1329	1191	1385		ENSMUSG00000002900	675	889	790	887	653	723	705	599
ENSMUSG00000002885	307	208	192	173	285	195	181	158	255	232		ENSMUSG00000002908	770	727	549	626	621	653	736	636
ENSMUSG00000002897	1021	788	817	903	963	711	817	745	751	800		ENSMUSG00000002910	392	747	613	653	386	406	549	732
ENSMUSG00000002900	1423	1089	971	990	1348	813	833	1062	984	1123		ENSMUSG00000002930	397	241	238	83	36	22	327	51
ENSMUSG00000002908	996	1200	907	938	1042	982	1122	1186	1082	1111		ENSMUSG00000002944	30	52	40	28	50	27	35	42
ENSMUSG00000002910	2282	927	1650	1521	1627	1901	1838	1921	1422	1363		ENSMUSG00000002948	1800	2113	1703	1883	1800	1701	1692	1682
ENSMUSG00000002930	2959	1622	1309	2079	2093	1711	1827	1745	2211	2080		ENSMUSG00000002949	2347	2328	1851	2081	1924	1844	2015	2041
ENSMUSG00000002944	60	29	25	24	37	42	64	51	52	50		ENSMUSG00000002957	6800	7406	5476	6263	6026	6066	6091	6237
ENSMUSG00000002948	3793	3237	3038	3061	3560	2773	3546	3128	3593	2948		ENSMUSG00000002963	1083	1097	845	929	890	868	916	995
ENSMUSG00000002949	2632	2476	2154	2325	2787	1958	2636	2437	3050	2412		ENSMUSG00000002968	2610	3264	2450	2640	2441	2610	2679	2660
ENSMUSG00000002957	13453	11930	11806	13009	13273	9621	11156	12009	10982	12122		ENSMUSG00000002980	525	613	443	489	367	439	479	427
ENSMUSG00000002963	1481	1290	1178	1337	1397	931	1337	1215	1474	1330		ENSMUSG00000002981	6217	6669	5289	5888	5536	5499	5750	6018
ENSMUSG00000002968	4869	4119	4004	4517	4770	3818	4390	4336	4289	4200		ENSMUSG00000002983	236	226	176	227	194	177	202	238
ENSMUSG00000002980	919	747	616	737	980	652	835	865	1289	909		ENSMUSG00000002984	2366	2449	1787	1883	1907	1963	2201	2196
ENSMUSG00000002981	10475	9617	9088	9514	10478	7592	8903	10005	10194	9601		ENSMUSG00000002985	75280	67126	50895	53105	57482	56474	70843	75561
ENSMUSG00000002983	322	284	266	340	335	218	346	323	392	331		ENSMUSG00000002996	1301	1442	1184	1257	1079	994	1039	1002
ENSMUSG00000002984	3473	3078	3028	3496	3762	2616	3057	3286	3638	2989		ENSMUSG00000002997	2518	2662	2152	2570	2313	2170	2190	1906
ENSMUSG00000002985	114365	92200	87253	101657	92624	88772	110972	102549	111271	90455		ENSMUSG00000003031	2450	2333	1882	2159	1826	1707	2098	1722
ENSMUSG00000002996	1051	872	558	719	745	851	991	727	769	716		ENSMUSG00000003032	153	272	288	322	169	257	210	287
ENSMUSG00000002997	3738	3650	3079	2996	3373	2560	3063	3037	3260	3265		ENSMUSG00000003033	2151	2474	1746	2045	1906	1962	2189	1951
ENSMUSG00000003031	4774	4090	3251	3652	4162	3506	4180	3787	3888	4015		ENSMUSG00000003037	1530	1462	1096	1269	1284	1139	1447	1298
ENSMUSG00000003032	506	449	443	714	298	239	223	395	341	349		ENSMUSG00000003038	2547	2624	1891	2153	1924	1898	2015	2435
ENSMUSG00000003033	3873	3340	3109	3195	3700	2646	3037	3534	3364	3406		ENSMUSG00000003039	3002	2666	2323	2431	2420	2355	2567	2391
ENSMUSG00000003037	2312	1981	1821	2022	2198	1903	1948	2239	2226	2054		ENSMUSG00000003062	1228	1336	1016	1234	1131	1054	1116	1248
ENSMUSG00000003038	3595	3384	2908	3206	3065	2805	3386	3220	3507	3526		ENSMUSG00000003068	3708	3710	2651	3037	3076	2946	3631	3158
ENSMUSG00000003039	4907	4860	4178	4365	4743	4258	4770	4564	4785	4588		ENSMUSG00000003070	389	382	312	368	307	335	372	298
ENSMUSG00000003051	16	6	1	1	0	12	11	25	3	14		ENSMUSG00000003072	6475	7033	4942	5082	5976	5976	6929	6750
ENSMUSG00000003062	2438	1969	1785	1896	2169	1711	1885	1840	2268	1874		ENSMUSG00000003099	5031	5022	3871	4290	4171	4117	4723	4132
ENSMUSG00000003068	5954	5207	4744	5472	5402	4418	5421	5546	5431	5002		ENSMUSG00000003119	835	1041	812	934	792	775	794	585
ENSMUSG00000003070	419	380	288	302	483	360	366	402	456	337		ENSMUSG00000003123	262	250	227	278	229	250	258	245
ENSMUSG00000003072	11867	10099	9783	11153	10915	10247	11005	12115	12876	10098		ENSMUSG00000003131	6783	7162	5853	6916	5971	5552	6142	5759
ENSMUSG00000003099	7458	6512	5997	6304	6971	4490	5341	6112	7055	5853		ENSMUSG00000003134	1079	1359	1048	1168	931	1045	921	974
ENSMUSG00000003119	1447	1409	985	1032	1282	871	1192	1077	903	1102		ENSMUSG00000003135	1203	1222	994	1170	1154	1103	1136	1152
ENSMUSG00000003123	666	505	461	454	657	613	640	664	683	554		ENSMUSG00000003153	5261	6261	4617	5569	5053	4960	5252	5019
ENSMUSG00000003131	12237	11561	10254	10410	11070	8233	10175	10611	10313	10428		ENSMUSG00000003154	1245	1574	1274	1440	1169	1307	1277	1197
ENSMUSG00000003134	2233	1771	1643	1593	1862	1266	1544	1503	1481	1720		ENSMUSG00000003161	2505	2167	1682	1918	1794	1667	2213	1730
ENSMUSG00000003135	2001	1685	1597	1594	1739	1375	1571	1703	1773	1604		ENSMUSG00000003166	2527	2713	2017	2392	2170	2007	2228	2212
ENSMUSG00000003153	9710	7611	7512	7668	8634	5731	7028	7564	7031	7205		ENSMUSG00000003184	757	936	638	739	730	706	750	699
ENSMUSG00000003154	2729	2355	2064	2400	2601	1776	1754	1950	1805	2371		ENSMUSG00000003190	22	40	25	27	16	25	24	21
ENSMUSG00000003161	3287	2779	2024	2798	2440	2775	3213	2890	2755	3015		ENSMUSG00000003198	138	142	148	147	148	140	161	129
ENSMUSG00000003166	5225	4482	3951	4579	4611	3879	4602	4577	4386	4368		ENSMUSG00000003199	3015	2801	2182	2166	2347	2311	2623	2359
ENSMUSG00000003184	1630	1318	1031	1218	1558	1284	1265	1297	1494	1032		ENSMUSG00000003200	1478	1710	1242	1557	1444	1422	1755	1415
ENSMUSG00000003190	76	45	44	41	49	36	68	49	50	68		ENSMUSG00000003206	8	1	0	5	4	3	5	4
ENSMUSG00000003198	238	149	128	165	170	238	248	168	290	187		ENSMUSG00000003208	301	301	201	203	213	232	254	213
ENSMUSG00000003199	4941	4289	3881	4582	4180	4146	5472	5189	4682	4494		ENSMUSG00000003226	3554	4802	4132	5073	3989	3732	4142	3184
ENSMUSG00000003200	2714	2187	2078	2468	2594	1622	2011	2086	2329	2238		ENSMUSG00000003227	20	20	11	12	13	12	8	9
ENSMUSG00000003206	14	21	16	17	12	8	26	16	23	5		ENSMUSG00000003228	516	583	468	567	434	482	477	340
ENSMUSG00000003208	508	479	336	423	462	378	378	452	498	370		ENSMUSG00000003233	2134	2494	1954	2344	2003	2079	2236	1972
ENSMUSG00000003226	8232	5182	3640	4471	5217	5337	5978	4285	4895	5501		ENSMUSG00000003234	2751	2901	2250	2451	2360	2270	2691	2501
ENSMUSG00000003227	8	9	5	4	14	6	11	10	11	8		ENSMUSG00000003235	1658	1917	1280	1514	1469	1394	1643	1574
ENSMUSG00000003228	1928	1517	1429	1333	1596	980	1240	1174	1158	1193		ENSMUSG00000003269	3081	2902	2296	2406	2579	2560	2969	2881
ENSMUSG00000003233	4106	3229	2955	3094	3489	2507	2989	2779	2634	2966		ENSMUSG00000003271	200	303	207	241	206	217	229	256
ENSMUSG00000003234	5061	4109	3908	4159	4458	3255	4373	4253	4458	4152		ENSMUSG00000003273	6904	7228	4996	5938	5856	6130	7218	5587
ENSMUSG00000003235	3261	2899	2522	2919	2995	2388	3197	3010	3054	2945		ENSMUSG00000003279	16314	17335	14231	16671	14956	14844	14666	13994
ENSMUSG00000003269	4022	3821	3691	4068	4005	2738	3435	3799	4138	3474		ENSMUSG00000003282	115	139	123	139	80	103	86	60
ENSMUSG00000003271	437	329	375	458	368	279	352	332	347	304		ENSMUSG00000003283	64	64	61	59	44	58	70	72
ENSMUSG00000003273	7877	7426	6241	7435	7783	6844	7379	7686	8497	7231		ENSMUSG00000003299	1656	1880	1450	1526	1528	1474	1624	1736
ENSMUSG00000003279	23939	21777	20428	19610	22212	18246	21442	21965	19028	21036		ENSMUSG00000003308	2346	2358	1848	1913	1920	1955	2011	2047
ENSMUSG00000003282	217	235	121	101	132	190	211	133	120	202		ENSMUSG00000003309	38	33	24	30	31	22	34	21
ENSMUSG00000003283	119	72	102	131	128	243	221	203	276	241		ENSMUSG00000003316	8848	10136	8079	9994	8293	7901	7856	6558
ENSMUSG00000003299	2618	2178	2230	2340	2576	2212	2395	2374	2612	2366		ENSMUSG00000003341	18	14	7	19	5	8	21	10
ENSMUSG00000003308	4098	3765	3220	3835	3897	2908	3829	3799	3713	3525		ENSMUSG00000003344	3204	3376	2277	2562	2689	2682	2833	2816
ENSMUSG00000003309	53	53	31	35	53	60	90	60	55	57		ENSMUSG00000003345	8128	8402	6077	6517	7297	7207	8452	7167
ENSMUSG00000003316	15225	13665	13041	11777	14652	8483	10410	12035	9654	12713		ENSMUSG00000003346	5281	5754	4232	4468	5027	5040	6176	5575
ENSMUSG00000003341	28	25	9	20	34	26	12	43	36	15		ENSMUSG00000003348	112	114	110	176	123	117	134	100
ENSMUSG00000003344	4999	4629	4140	4664	4969	4347	5126	5294	4834	4780		ENSMUSG00000003352	9227	10851	7858	8904	9277	9400	9538	9816
ENSMUSG00000003345	11485	9981	8991	10707	10809	9574	10577	10518	10535	10200		ENSMUSG00000003354	222	197	193	204	191	200	179	155
ENSMUSG00000003346	8333	7120	6887	8001	7715	6976	8383	7916	8166	6986		ENSMUSG00000003355	31	25	29	38	28	23	21	38
ENSMUSG00000003348	884	809	707	668	834	615	772	823	764	704		ENSMUSG00000003360	3350	3540	2664	3043	2759	2682	3101	2754
ENSMUSG00000003352	10913	10719	9860	11234	11363	8552	9985	10769	9544	9638		ENSMUSG00000003363	22366	22630	16691	19731	19876	20171	21513	20212
ENSMUSG00000003354	322	378	216	274	247	253	292	325	365	263		ENSMUSG00000003378	9638	11480	8258	9486	9291	9974	10037	9963
ENSMUSG00000003355	62	47	33	32	58	52	70	42	47	52		ENSMUSG00000003379	12	21	16	13	14	17	24	38
ENSMUSG00000003360	5233	4407	3769	4711	5054	3808	4218	4361	4474	4351		ENSMUSG00000003380	8078	6943	5353	5613	6776	6248	7661	7981
ENSMUSG00000003363	27488	25522	24775	26119	27690	20277	25346	26757	25313	22432		ENSMUSG00000003382	1280	1625	1250	1473	1207	1236	1403	1287
ENSMUSG00000003378	12474	11538	11322	13242	13319	10165	12878	13153	11459	11386		ENSMUSG00000003402	3126	3787	2654	3114	2976	2985	3332	3132
ENSMUSG00000003379	35	10	15	11	25	16	42	19	10	13		ENSMUSG00000003410	9657	10794	9076	10031	8800	8580	9493	8577
ENSMUSG00000003380	11383	9513	9393	10336	10007	10072	12138	11586	11950	9548		ENSMUSG00000003411	1732	1753	1290	1592	1438	1408	1586	1807
ENSMUSG00000003382	2439	1917	1560	1632	2265	1397	1682	1465	1679	1490		ENSMUSG00000003418	92	128	127	162	97	102	92	86
ENSMUSG00000003402	4992	4131	3962	4704	4740	3661	3901	4309	4780	4020		ENSMUSG00000003420	615	699	560	483	521	522	543	536
ENSMUSG00000003410	17075	15422	13518	14200	15927	12014	13201	14011	13818	14705		ENSMUSG00000003421	1732	1767	1313	1485	1395	1344	1568	1513
ENSMUSG00000003411	2247	2254	2142	2245	2444	1642	2255	2521	2352	1970		ENSMUSG00000003423	734	788	608	645	634	699	732	776
ENSMUSG00000003418	193	168	117	92	189	134	182	155	138	192		ENSMUSG00000003429	1343	946	760	817	891	700	856	884
ENSMUSG00000003420	1092	1013	732	907	983	1036	1114	1147	1385	934		ENSMUSG00000003435	5374	5717	4395	5147	4702	4560	5311	4655
ENSMUSG00000003421	2729	2573	2229	2596	2499	2261	2715	2572	2867	2469		ENSMUSG00000003436	72	89	71	76	74	83	61	93
ENSMUSG00000003423	1032	942	714	916	1034	921	1111	1000	1073	935		ENSMUSG00000003437	2408	2573	1971	2179	2077	1993	2272	2316
ENSMUSG00000003429	4454	4093	3630	4456	3669	4601	4594	5083	5042	4009		ENSMUSG00000003438	1262	1509	1070	1174	1193	1161	1237	1282
ENSMUSG00000003435	8340	7404	6884	7409	7976	5564	6978	7396	6753	7427		ENSMUSG00000003444	137	217	105	129	164	126	173	179
ENSMUSG00000003436	80	74	62	121	75	87	97	156	82	104		ENSMUSG00000003452	1329	1711	1445	1838	1299	1264	1422	1128
ENSMUSG00000003437	3240	2737	2652	2971	3180	2328	2939	2731	3291	2730		ENSMUSG00000003458	1714	1983	1604	1927	1609	1606	1561	1744
ENSMUSG00000003438	2493	1948	1788	2247	2131	1868	2179	2111	2169	1783		ENSMUSG00000003464	3024	2867	2211	2564	2399	2306	2634	2431
ENSMUSG00000003444	473	341	404	381	375	397	365	353	458	388		ENSMUSG00000003469	16849	19195	13888	15453	15461	15854	16685	17596
ENSMUSG00000003452	2069	1330	870	1202	1303	1843	1706	1333	1327	1674		ENSMUSG00000003476	73	75	88	79	68	76	88	100
ENSMUSG00000003458	3322	2796	2746	2327	3298	2058	2511	2761	2987	2666		ENSMUSG00000003477	47	52	26	40	40	38	23	37
ENSMUSG00000003464	5202	4399	4361	4258	4640	3442	4449	4237	4434	4241		ENSMUSG00000003484	18	15	12	7	13	3	4	10
ENSMUSG00000003469	27675	27253	24345	27986	29202	22782	29270	31601	27342	29876		ENSMUSG00000003500	2349	2665	1879	2127	2068	2122	2453	2028
ENSMUSG00000003476	152	110	68	89	133	76	70	99	114	101		ENSMUSG00000003518	4245	4678	3763	4414	3926	3864	3993	3491
ENSMUSG00000003477	112	82	98	82	82	100	112	85	155	109		ENSMUSG00000003526	1261	1283	1071	1130	1024	1093	1157	1358
ENSMUSG00000003484	23	25	13	9	10	25	38	19	39	17		ENSMUSG00000003527	1112	1096	806	935	901	813	915	952
ENSMUSG00000003500	2790	2700	2385	2368	2968	1952	2170	2407	2945	2476		ENSMUSG00000003528	1561	1684	1320	1325	1329	1329	1600	1508
ENSMUSG00000003518	8027	7408	6779	6515	7161	4847	6074	6472	5823	6502		ENSMUSG00000003531	1375	1081	852	896	1147	1084	1403	1256
ENSMUSG00000003526	2538	1823	1757	1956	2217	2663	2957	2692	2451	2430		ENSMUSG00000003534	4439	5496	4513	5196	4290	4485	4191	3979
ENSMUSG00000003527	1569	1515	1368	1555	1620	1095	1498	1527	1757	1389		ENSMUSG00000003541	167	200	163	193	173	205	219	219
ENSMUSG00000003528	2474	2261	1997	2167	2321	1633	2151	2288	2375	2162		ENSMUSG00000003545	810	1732	1255	1298	1075	1097	1344	1157
ENSMUSG00000003531	3124	2745	2605	2850	2678	2654	2688	2913	3402	2610		ENSMUSG00000003546	1175	1232	944	1110	972	956	1157	972
ENSMUSG00000003534	5872	5860	4600	4653	6104	4212	5135	5135	5659	5690		ENSMUSG00000003549	489	576	406	486	401	397	515	468
ENSMUSG00000003541	590	468	404	600	446	382	544	500	468	499		ENSMUSG00000003559	453	392	319	365	295	298	342	323
ENSMUSG00000003545	1251	1921	1452	1515	1355	692	772	1045	614	916		ENSMUSG00000003573	645	574	468	336	229	260	569	235
ENSMUSG00000003546	2100	1664	1515	1672	1970	1600	1841	1745	2075	1707		ENSMUSG00000003575	7410	8995	6918	8028	7051	7350	7078	6461
ENSMUSG00000003549	882	815	731	881	849	705	786	839	913	865		ENSMUSG00000003581	965	1060	755	879	830	786	840	860
ENSMUSG00000003559	862	842	655	696	772	690	756	710	765	669		ENSMUSG00000003585	1756	1749	1307	1656	1558	1492	1771	1639
ENSMUSG00000003573	2948	2328	1609	2644	2514	1824	1908	1919	2271	2537		ENSMUSG00000003604	310	305	207	220	228	265	276	258
ENSMUSG00000003575	13660	12290	11685	12029	13518	10252	11858	12241	9504	12191		ENSMUSG00000003617	482	585	476	583	442	420	510	409
ENSMUSG00000003581	1715	1405	1117	1240	1503	1159	1089	1330	1640	1262		ENSMUSG00000003623	1017	981	843	1005	814	738	842	844
ENSMUSG00000003585	2659	2214	2281	2560	2665	2024	2548	2244	2535	2314		ENSMUSG00000003644	619	616	472	558	415	442	564	365
ENSMUSG00000003604	625	515	514	631	473	517	574	591	589	609		ENSMUSG00000003657	3656	3782	2816	2937	2728	2310	2808	3597
ENSMUSG00000003617	739	605	384	550	596	2099	2372	1287	1500	1731		ENSMUSG00000003660	4678	4942	4064	4913	4190	4144	4006	3772
ENSMUSG00000003623	1972	1551	1204	1588	1550	1944	2230	1766	1520	1546		ENSMUSG00000003662	1656	1791	1299	1549	1384	1395	1442	1433
ENSMUSG00000003644	1964	1576	1279	1652	1614	1204	1496	1522	1634	1756		ENSMUSG00000003665	60	101	77	84	45	76	69	60
ENSMUSG00000003657	9982	8196	7278	8559	7687	5546	7009	6993	7845	7297		ENSMUSG00000003680	627	628	453	498	525	505	551	519
ENSMUSG00000003660	9266	8292	7392	7395	8647	5712	7256	7428	6456	7515		ENSMUSG00000003721	1652	1576	1195	1456	1269	1142	1506	1317
ENSMUSG00000003662	3291	2876	2467	2582	2909	2417	2790	2887	3132	2434		ENSMUSG00000003731	3457	3806	3015	3748	3234	3032	3203	2782
ENSMUSG00000003665	168	112	86	90	143	69	83	99	68	84		ENSMUSG00000003746	1075	1385	1083	1281	1027	1029	1075	929
ENSMUSG00000003680	798	692	620	700	704	458	660	703	776	721		ENSMUSG00000003752	211	291	199	235	220	217	248	220
ENSMUSG00000003721	2891	2381	1998	2170	2280	1999	2390	2118	2438	2250		ENSMUSG00000003762	512	614	418	441	504	549	571	542
ENSMUSG00000003731	7400	6288	5889	5505	6392	4774	5797	5768	5306	5724		ENSMUSG00000003778	2359	2368	1981	2117	1901	1843	1938	1849
ENSMUSG00000003746	1843	1527	1224	1239	1427	1323	1546	1423	1527	1568		ENSMUSG00000003779	34	43	44	42	44	33	32	31
ENSMUSG00000003752	440	345	305	292	386	250	287	332	289	294		ENSMUSG00000003808	1264	1433	1190	1293	1217	1252	1321	1431
ENSMUSG00000003762	1080	930	774	999	1025	864	917	900	947	888		ENSMUSG00000003809	1010	1033	876	1011	933	933	1006	920
ENSMUSG00000003778	3889	3233	2768	2954	3470	2675	3211	2906	3406	3207		ENSMUSG00000003810	3891	4636	3577	3968	3976	3836	3981	3651
ENSMUSG00000003779	94	43	76	80	89	70	76	72	76	71		ENSMUSG00000003812	163	142	134	135	148	120	132	136
ENSMUSG00000003808	2170	1635	1675	1891	2068	1362	1714	1683	1828	1521		ENSMUSG00000003813	1703	1677	1322	1440	1350	1349	1464	1332
ENSMUSG00000003809	1959	1651	1492	1647	1895	1829	1808	1760	1869	1637		ENSMUSG00000003814	11562	11523	8225	10334	9340	9560	13309	10321
ENSMUSG00000003810	7521	6270	6048	6294	7323	5318	5822	6131	5407	6311		ENSMUSG00000003824	94	110	79	106	70	71	109	77
ENSMUSG00000003812	317	237	228	290	337	416	413	372	465	370		ENSMUSG00000003847	3105	3940	3682	4297	3063	3218	3217	2519
ENSMUSG00000003813	2585	2180	2053	2201	2619	1770	2268	2412	2577	2265		ENSMUSG00000003848	1271	1322	1037	1206	1051	1119	1331	1236
ENSMUSG00000003814	21762	15165	15431	20282	18530	14174	14456	18603	18216	16943		ENSMUSG00000003849	135	153	137	129	114	104	148	149
ENSMUSG00000003824	159	153	97	167	176	168	177	199	175	118		ENSMUSG00000003863	9742	10738	7917	8770	8514	9279	9322	8557
ENSMUSG00000003847	5867	4974	3675	3900	4495	4193	4705	4163	3381	4906		ENSMUSG00000003865	574	742	533	621	573	634	542	542
ENSMUSG00000003848	2031	1695	1636	1627	1854	1301	1522	1504	1907	1567		ENSMUSG00000003868	934	985	756	896	826	842	921	858
ENSMUSG00000003849	355	349	255	299	266	324	497	408	443	363		ENSMUSG00000003872	1676	1509	1027	1103	1292	1316	1634	1319
ENSMUSG00000003863	12389	11363	10874	12083	12291	10393	11526	12208	11229	11301		ENSMUSG00000003873	996	1235	905	994	1077	1086	1109	1196
ENSMUSG00000003865	1228	1100	957	1164	1250	1001	1113	1011	1128	1030		ENSMUSG00000003882	16	11	4	18	6	7	7	10
ENSMUSG00000003868	1482	1303	1192	1335	1476	1015	1229	1215	1615	1178		ENSMUSG00000003923	1154	1115	907	993	986	906	1006	982
ENSMUSG00000003872	1720	1558	1495	1606	1718	1233	1389	1439	1848	1524		ENSMUSG00000003929	820	817	763	794	744	638	754	611
ENSMUSG00000003873	1601	1188	1205	1308	1266	1210	1393	1320	1538	1241		ENSMUSG00000003934	6073	6574	5186	6233	4943	5096	5103	4881
ENSMUSG00000003882	18	27	4	9	5	7	2	2	8	5		ENSMUSG00000003948	3743	3783	3127	3629	3572	3278	3513	3383
ENSMUSG00000003923	2185	1809	1543	1754	1712	1654	1834	1748	2056	1718		ENSMUSG00000003949	5489	6191	5128	6240	5491	5257	5015	5120
ENSMUSG00000003929	1361	1051	736	913	922	1377	1228	956	1016	1094		ENSMUSG00000003955	993	922	658	706	724	701	896	837
ENSMUSG00000003934	9950	10020	8709	8598	10109	6798	8504	8511	9178	9417		ENSMUSG00000003970	10003	9128	6597	6961	7402	7239	8948	8811
ENSMUSG00000003948	6124	5748	4759	5383	5576	5163	5885	5941	5338	5497		ENSMUSG00000003974	1383	1663	1279	1652	1377	1347	1366	1099
ENSMUSG00000003949	12048	10550	9428	9919	11130	11075	12170	12473	10133	10601		ENSMUSG00000003992	2120	2113	1605	1872	1931	1767	1866	1830
ENSMUSG00000003955	1588	1159	1136	1496	1250	1288	1284	1245	1610	1362		ENSMUSG00000004018	214	180	152	137	160	125	153	179
ENSMUSG00000003970	17890	15454	14033	17566	15421	16872	18552	18739	20113	16479		ENSMUSG00000004031	3789	4326	3202	3685	3783	3817	3609	3472
ENSMUSG00000003974	2421	2274	1788	1783	2047	1671	1690	1772	1755	1767		ENSMUSG00000004032	2569	2467	2042	2220	2335	2303	2146	2998
ENSMUSG00000003992	3793	3213	3185	2925	3025	2975	3417	3205	2924	3082		ENSMUSG00000004035	773	779	653	652	540	580	582	637
ENSMUSG00000004018	275	262	183	195	227	305	230	306	297	247		ENSMUSG00000004040	1908	2134	1825	2130	1843	1805	1817	1844
ENSMUSG00000004031	5483	4721	4950	5602	5603	3719	4277	4767	4828	4992		ENSMUSG00000004043	117	100	88	94	79	67	87	71
ENSMUSG00000004032	5999	5186	4633	5324	4862	6590	8003	7009	6752	5332		ENSMUSG00000004044	763	970	664	757	683	725	817	692
ENSMUSG00000004035	1280	1366	1001	1164	1140	1100	1137	1364	1529	1282		ENSMUSG00000004054	1262	1616	1228	1447	1220	1344	1347	1239
ENSMUSG00000004040	3757	3119	3245	3244	3777	2731	3399	3418	3044	3397		ENSMUSG00000004056	5143	5759	3859	4433	4330	4570	5275	4244
ENSMUSG00000004043	226	191	169	182	127	92	140	173	163	174		ENSMUSG00000004069	2159	2288	1686	1923	1916	1866	1977	1869
ENSMUSG00000004044	1313	1220	995	1075	1308	1071	1353	1356	1472	1313		ENSMUSG00000004070	1776	1691	1365	1551	1433	1367	1656	1511
ENSMUSG00000004054	1832	1575	1464	1595	1815	1234	1596	1471	1702	1569		ENSMUSG00000004071	6680	7556	5712	6639	6431	5972	6544	6820
ENSMUSG00000004056	6769	6136	5034	5586	5984	5789	6097	6515	5981	6476		ENSMUSG00000004085	275	281	213	255	198	178	236	241
ENSMUSG00000004069	4092	3487	3181	3344	3793	2628	3525	3460	3535	3285		ENSMUSG00000004096	1740	1585	1226	1380	1224	1252	1495	1499
ENSMUSG00000004070	3329	2857	2524	2563	2826	2189	2790	2802	2861	2571		ENSMUSG00000004098	198	214	186	214	175	200	158	236
ENSMUSG00000004071	14220	11976	11044	12191	13095	9751	11990	12250	12187	11572		ENSMUSG00000004099	2666	3004	2386	2817	2426	2461	2588	2228
ENSMUSG00000004085	444	411	335	315	381	323	292	261	317	378		ENSMUSG00000004100	696	742	545	602	548	553	682	648
ENSMUSG00000004096	3064	2705	2087	2578	2340	2329	2668	2696	3068	2638		ENSMUSG00000004105	202	209	178	211	159	208	261	114
ENSMUSG00000004098	402	229	277	308	392	502	630	506	427	550		ENSMUSG00000004110	9287	11405	9445	11124	8841	8927	9126	6596
ENSMUSG00000004099	4259	3683	3315	3744	4103	2570	3214	3272	3191	3208		ENSMUSG00000004113	4425	5390	4351	5467	4315	4567	4684	3661
ENSMUSG00000004100	921	713	788	976	1062	675	743	877	997	867		ENSMUSG00000004127	238	223	195	218	241	207	207	216
ENSMUSG00000004105	362	312	250	261	356	122	195	146	254	167		ENSMUSG00000004151	2177	2199	1938	2258	2006	1807	2095	1640
ENSMUSG00000004110	16022	15349	12666	11806	15085	9167	10228	11007	8727	12857		ENSMUSG00000004187	20629	22219	16555	18860	18859	19610	19357	19978
ENSMUSG00000004113	6724	6118	5534	5296	6615	4148	4827	5409	4269	5608		ENSMUSG00000004207	61351	62179	47253	54151	50728	50657	54833	54132
ENSMUSG00000004127	380	318	247	359	374	304	340	307	403	287		ENSMUSG00000004221	1576	1575	1229	1445	1417	1273	1297	1245
ENSMUSG00000004151	8919	6097	4875	6088	5683	5437	6095	5466	5120	6538		ENSMUSG00000004231	41	21	30	15	9	9	17	16
ENSMUSG00000004187	29240	25836	24520	27806	28318	25443	31224	28763	26529	27083		ENSMUSG00000004233	211	229	191	241	202	202	192	155
ENSMUSG00000004207	98271	84989	77847	88659	92111	74620	90335	95544	92523	89036		ENSMUSG00000004263	566	429	426	441	647	597	771	711
ENSMUSG00000004221	2564	2353	1882	2079	2215	2052	2392	2325	2005	2114		ENSMUSG00000004264	1939	1929	1537	1656	1655	1723	1879	1993
ENSMUSG00000004231	312	284	205	326	313	132	211	219	190	283		ENSMUSG00000004266	87	99	89	92	99	91	95	87
ENSMUSG00000004233	418	306	292	269	336	234	386	263	228	314		ENSMUSG00000004267	33965	36168	26854	30210	28971	28802	30894	31449
ENSMUSG00000004263	968	861	802	990	1054	731	914	814	1039	832		ENSMUSG00000004268	898	936	680	844	740	769	928	854
ENSMUSG00000004264	3430	2970	2849	3108	3096	2297	2695	2950	3227	2928		ENSMUSG00000004270	690	652	553	642	516	575	620	532
ENSMUSG00000004266	173	145	139	144	116	279	276	255	357	287		ENSMUSG00000004285	4552	3758	2556	2865	3181	2884	4249	3445
ENSMUSG00000004267	54021	49348	46037	47606	54043	39070	46812	50886	54422	49885		ENSMUSG00000004317	619	692	610	773	603	528	628	490
ENSMUSG00000004268	1825	1476	1245	1542	1345	1428	1476	1499	1679	1381		ENSMUSG00000004319	6432	6807	5777	6866	5847	5295	5638	4970
ENSMUSG00000004270	997	994	762	724	921	734	989	859	889	960		ENSMUSG00000004328	110	170	184	200	119	113	217	257
ENSMUSG00000004285	5260	4378	3740	4769	4464	5149	5370	5249	5361	4381		ENSMUSG00000004341	7	20	19	6	6	16	6	11
ENSMUSG00000004317	1375	1134	952	896	1348	753	1149	995	979	1157		ENSMUSG00000004347	702	613	557	598	407	405	511	415
ENSMUSG00000004319	12085	10064	8271	9000	9190	7901	9605	9152	8492	10043		ENSMUSG00000004356	821	916	781	991	837	765	758	627
ENSMUSG00000004328	914	444	588	713	849	646	705	442	403	318		ENSMUSG00000004360	1568	2259	1942	2477	1868	1911	1957	1970
ENSMUSG00000004341	37	63	44	33	47	28	23	42	50	51		ENSMUSG00000004364	3587	3780	3338	4015	3307	3189	3238	3155
ENSMUSG00000004347	2382	1167	1246	1750	1172	1063	1169	1023	984	1320		ENSMUSG00000004366	5206	5671	3917	5109	5380	5472	5281	6016
ENSMUSG00000004356	1761	1377	1242	1269	1523	919	987	984	1118	1066		ENSMUSG00000004371	23	16	14	10	11	19	12	21
ENSMUSG00000004360	3964	2662	2319	3002	2969	3332	2731	2978	3003	2848		ENSMUSG00000004383	4677	5051	3968	4517	4283	4415	4424	3973
ENSMUSG00000004364	7020	5619	4811	5336	5354	5148	5985	5553	5674	6079		ENSMUSG00000004393	1172	1152	834	1009	874	893	1087	933
ENSMUSG00000004366	8331	7104	7340	7433	7895	5373	6384	7339	8562	6683		ENSMUSG00000004394	2370	2443	1991	2164	2068	1996	2451	2162
ENSMUSG00000004371	26	17	24	19	15	20	17	12	8	28		ENSMUSG00000004415	396	396	247	326	328	329	351	316
ENSMUSG00000004383	7073	6788	5968	6186	7219	5585	6604	7255	6483	6895		ENSMUSG00000004446	398	349	296	286	297	269	292	264
ENSMUSG00000004393	2010	1718	1566	1804	1852	1334	1769	1908	1843	1656		ENSMUSG00000004451	935	850	673	755	739	751	797	765
ENSMUSG00000004394	4426	3786	3323	3802	3988	3325	4139	4015	4201	3420		ENSMUSG00000004455	4687	4636	4033	4350	4084	4050	4588	4227
ENSMUSG00000004415	324	381	268	272	372	273	230	332	364	334		ENSMUSG00000004460	1868	1940	1452	1718	1642	1664	2018	1652
ENSMUSG00000004446	472	488	454	540	485	364	554	535	543	458		ENSMUSG00000004462	426	443	332	352	376	340	312	338
ENSMUSG00000004451	1348	1241	1007	1080	1299	1130	1247	1315	1352	1332		ENSMUSG00000004473	228	222	172	227	198	208	215	168
ENSMUSG00000004455	9249	7882	7356	7893	8009	6212	7035	6924	7916	8024		ENSMUSG00000004500	376	406	366	404	334	413	392	357
ENSMUSG00000004460	3246	2140	2322	2854	2759	2087	2088	2309	2704	2457		ENSMUSG00000004508	932	892	696	823	752	713	782	696
ENSMUSG00000004462	901	847	712	689	747	633	792	691	788	785		ENSMUSG00000004530	2799	2925	2261	2855	2440	2434	2647	2289
ENSMUSG00000004473	340	246	240	246	318	272	290	267	319	237		ENSMUSG00000004535	3662	4107	3262	3934	3552	3416	3752	3491
ENSMUSG00000004500	834	708	616	733	654	552	614	620	592	585		ENSMUSG00000004558	27735	28656	21458	22640	20322	18317	24355	26119
ENSMUSG00000004508	1894	1747	1671	1728	1884	1275	1831	1690	1312	1685		ENSMUSG00000004561	729	986	834	943	702	779	780	737
ENSMUSG00000004530	4774	4338	4267	4395	4616	3078	3957	4131	3908	4304		ENSMUSG00000004562	1139	1349	1003	1301	1023	1003	1031	1006
ENSMUSG00000004535	7530	6071	4470	5881	5494	5972	6894	6327	6641	6280		ENSMUSG00000004565	2594	3169	2483	3218	2451	2483	2695	2297
ENSMUSG00000004558	55809	47793	40985	47506	43610	53367	55974	54446	52657	51279		ENSMUSG00000004567	2853	3108	2422	2909	2442	2587	2578	2499
ENSMUSG00000004561	1744	1218	1196	1244	1483	1024	1140	1158	1213	1337		ENSMUSG00000004568	2044	2596	1996	2261	2040	1962	2218	1881
ENSMUSG00000004562	2238	1981	1564	1633	2174	1597	1844	1787	1910	1863		ENSMUSG00000004591	940	1047	924	1033	877	800	905	802
ENSMUSG00000004565	4430	3763	3223	3322	4443	2768	3253	3366	3127	3646		ENSMUSG00000004609	246	208	164	229	177	156	191	168
ENSMUSG00000004567	4319	3872	3395	3687	4243	3135	3749	3610	3830	3864		ENSMUSG00000004610	12	5	9	13	16	11	7	11
ENSMUSG00000004568	4214	3262	3111	3390	3967	2833	2995	3462	2983	3187		ENSMUSG00000004626	1536	1551	1227	1397	1161	1275	1312	1320
ENSMUSG00000004591	1943	1513	1133	1268	1405	1415	1562	1238	1510	1444		ENSMUSG00000004630	108	77	57	15	5	3	102	8
ENSMUSG00000004609	242	292	201	184	245	251	251	254	172	200		ENSMUSG00000004631	1122	1002	788	1006	861	856	1026	825
ENSMUSG00000004610	68	72	65	85	72	124	118	132	113	59		ENSMUSG00000004633	1775	1683	1371	1221	1050	1096	1497	874
ENSMUSG00000004626	1999	1742	1477	1797	1997	1598	1930	1657	2076	1791		ENSMUSG00000004637	831	790	655	818	729	640	720	660
ENSMUSG00000004630	2092	1521	1196	1971	1573	1510	1457	1530	1863	1761		ENSMUSG00000004642	567	586	515	518	496	431	443	513
ENSMUSG00000004631	1564	1400	1146	1180	1398	922	1248	1146	1423	1187		ENSMUSG00000004655	240	272	173	188	180	178	202	268
ENSMUSG00000004633	7809	5976	4769	5645	5238	3428	3942	4119	4023	5406		ENSMUSG00000004661	176	341	272	342	248	241	321	206
ENSMUSG00000004637	1558	1271	1142	1342	1372	1093	1392	1346	1320	1352		ENSMUSG00000004665	269	364	230	272	314	239	284	205
ENSMUSG00000004642	1084	821	879	886	873	812	1069	895	969	1010		ENSMUSG00000004667	1975	1979	1394	1454	1685	1434	1924	1854
ENSMUSG00000004655	499	348	386	335	334	277	402	291	382	203		ENSMUSG00000004668	9	6	7	7	5	3	12	1
ENSMUSG00000004661	530	387	374	361	462	183	254	294	277	333		ENSMUSG00000004677	2895	3619	2685	3171	2636	2670	2896	2332
ENSMUSG00000004665	317	353	238	308	339	375	409	370	451	468		ENSMUSG00000004698	1517	1798	1475	1816	1512	1436	1450	1297
ENSMUSG00000004667	2515	2232	1899	2424	2246	2131	2439	2425	2712	2292		ENSMUSG00000004707	5	4	1	7	4	6	3	11
ENSMUSG00000004668	7	7	8	22	24	18	8	8	3	4		ENSMUSG00000004730	164	144	98	141	142	124	102	119
ENSMUSG00000004677	5237	4011	4010	4078	4817	3368	3359	3415	3506	3963		ENSMUSG00000004748	3146	3252	2283	2668	2873	2761	3246	2984
ENSMUSG00000004698	2092	2002	1699	1637	1974	1780	1882	1767	1729	1873		ENSMUSG00000004768	971	1178	1007	1154	952	940	983	960
ENSMUSG00000004707	34	30	15	22	21	28	40	23	19	12		ENSMUSG00000004771	2284	2377	2111	2444	2191	1961	2154	2077
ENSMUSG00000004709	0	0	1	1	0	29	88	53	40	24		ENSMUSG00000004788	1328	1310	986	1015	1126	1128	1210	1298
ENSMUSG00000004730	227	175	157	219	230	232	316	275	328	252		ENSMUSG00000004789	4366	4720	3559	4102	3842	3818	4116	3896
ENSMUSG00000004748	3319	2829	2723	3160	3216	2930	3384	3611	3359	2903		ENSMUSG00000004791	137	81	82	90	53	63	85	74
ENSMUSG00000004768	1979	1644	1397	1581	1727	1445	1527	1455	1468	1440		ENSMUSG00000004798	3482	3950	3276	3914	3574	3462	3264	2911
ENSMUSG00000004771	5202	4108	3338	3905	4018	3983	4584	4329	4220	4127		ENSMUSG00000004815	1282	1420	1168	1444	1130	1076	1221	874
ENSMUSG00000004788	1823	1602	1515	1777	1722	1598	1682	1801	1999	1639		ENSMUSG00000004837	109	124	99	106	80	117	96	91
ENSMUSG00000004789	9323	7466	7049	7744	8115	6135	6969	7316	7347	6870		ENSMUSG00000004843	1688	1628	1349	1520	1415	1370	1433	1491
ENSMUSG00000004791	194	155	151	197	206	164	158	168	232	170		ENSMUSG00000004846	995	1212	934	1250	969	1018	1057	1106
ENSMUSG00000004798	6891	5878	5082	5055	5722	4757	5703	5160	4958	5238		ENSMUSG00000004849	9100	8871	6554	7360	7967	7600	8717	8486
ENSMUSG00000004815	2443	1946	1768	1932	2462	1393	1503	1600	1493	1915		ENSMUSG00000004864	36	22	15	14	17	15	23	16
ENSMUSG00000004837	173	151	125	122	179	119	115	172	198	138		ENSMUSG00000004865	2412	2652	2032	2440	2200	2301	2388	2137
ENSMUSG00000004843	2715	2637	2275	2508	2582	2238	2797	2723	2999	2444		ENSMUSG00000004872	19	20	24	12	5	2	21	14
ENSMUSG00000004846	1741	1428	1286	1615	1775	1173	1358	1404	1569	1450		ENSMUSG00000004880	347	459	404	410	344	296	387	295
ENSMUSG00000004849	11389	9919	9717	10679	10073	8961	10542	10800	11072	9738		ENSMUSG00000004885	218	173	113	144	108	116	173	111
ENSMUSG00000004864	53	48	71	63	72	72	98	80	72	76		ENSMUSG00000004891	338	434	309	423	298	349	371	249
ENSMUSG00000004865	4071	3674	3074	3243	4007	2878	2994	2980	3531	3141		ENSMUSG00000004892	9907	11552	9314	10526	9487	9766	9250	9133
ENSMUSG00000004872	119	47	71	98	79	40	70	68	100	110		ENSMUSG00000004894	1211	1458	1306	1524	1029	1049	1081	1124
ENSMUSG00000004880	736	649	665	587	680	581	649	622	666	678		ENSMUSG00000004895	2049	2220	1580	1837	1908	1927	2176	1984
ENSMUSG00000004885	191	160	102	147	143	225	236	154	217	138		ENSMUSG00000004896	951	1188	926	1094	925	901	1019	952
ENSMUSG00000004891	437	365	313	468	574	218	300	222	360	461		ENSMUSG00000004897	5964	5887	4360	4921	4986	4808	5777	4991
ENSMUSG00000004892	16386	15085	13763	14831	16929	10869	12504	13034	13922	14114		ENSMUSG00000004902	2162	1864	1654	1647	1876	1745	2001	1948
ENSMUSG00000004894	3966	2796	2828	2917	3660	3609	3250	3547	3947	3432		ENSMUSG00000004929	1863	2099	1491	1564	1710	1807	1910	1871
ENSMUSG00000004895	2966	2545	2593	2849	2802	2385	2412	2840	2890	2745		ENSMUSG00000004931	598	830	563	816	642	663	812	725
ENSMUSG00000004896	1917	1558	1067	1193	1816	1038	1300	1009	1408	1182		ENSMUSG00000004933	6381	6892	4999	5718	5811	6028	6488	6011
ENSMUSG00000004897	9532	8360	7837	8218	9022	6850	8499	9106	9168	8576		ENSMUSG00000004934	1188	1289	943	1083	1040	1049	1220	1197
ENSMUSG00000004902	5005	4180	3969	4643	4082	3871	4516	4787	4425	3902		ENSMUSG00000004936	10644	10723	8092	9337	8945	8586	9419	8859
ENSMUSG00000004929	3083	2610	2459	2784	3048	2251	2602	2847	3014	2642		ENSMUSG00000004937	4612	5138	3743	4036	3988	4196	4698	4496
ENSMUSG00000004931	1412	1006	928	1210	1280	828	932	955	1111	998		ENSMUSG00000004939	6	14	8	13	8	4	11	5
ENSMUSG00000004933	8125	7387	6529	7499	8330	6197	7282	7844	8953	7033		ENSMUSG00000004945	2316	2072	1413	1576	1715	1675	2070	1798
ENSMUSG00000004934	1996	1682	1212	1504	1834	1272	1685	1561	1842	1429		ENSMUSG00000004947	359	470	350	408	357	320	379	406
ENSMUSG00000004936	15942	14355	14205	14143	14802	11377	13906	14444	14699	13902		ENSMUSG00000004951	178	275	182	299	192	223	334	259
ENSMUSG00000004937	7540	6654	5812	7139	7070	5628	6596	7288	6924	6726		ENSMUSG00000004952	452	493	396	365	355	317	340	367
ENSMUSG00000004939	8	4	1	6	13	6	6	12	14	6		ENSMUSG00000004961	5934	6485	4510	5339	5392	5608	5615	6242
ENSMUSG00000004945	2898	2484	2273	2458	2581	2438	2849	2933	3029	2610		ENSMUSG00000004980	16693	16949	14056	16859	13862	13366	17145	13483
ENSMUSG00000004947	597	530	473	571	599	417	564	548	497	465		ENSMUSG00000004988	16	28	24	31	20	20	22	14
ENSMUSG00000004951	517	314	300	454	441	505	447	482	496	525		ENSMUSG00000004994	399	420	268	365	313	329	348	358
ENSMUSG00000004952	993	801	625	816	788	655	772	677	738	819		ENSMUSG00000004996	607	670	547	559	506	508	560	534
ENSMUSG00000004961	8065	7150	7410	7603	7745	5844	7523	7899	7750	6265		ENSMUSG00000005034	15225	16116	13157	16605	14738	13745	13829	13035
ENSMUSG00000004980	29684	23848	18495	20777	22099	18313	19174	18933	23814	20678		ENSMUSG00000005043	166	178	173	186	192	158	158	146
ENSMUSG00000004988	19	22	14	29	28	8	21	12	12	15		ENSMUSG00000005045	12751	14738	11149	14141	12541	12834	13284	10559
ENSMUSG00000004994	550	441	366	406	621	423	354	435	482	411		ENSMUSG00000005054	724	596	524	612	561	545	683	602
ENSMUSG00000004996	1010	770	706	659	882	467	809	611	789	685		ENSMUSG00000005057	263	263	242	289	268	243	274	255
ENSMUSG00000005034	28423	24526	23031	21660	25331	19318	23406	23798	22562	23034		ENSMUSG00000005069	2230	2691	1870	2221	2152	1970	2347	2089
ENSMUSG00000005043	379	342	279	322	322	270	298	339	257	282		ENSMUSG00000005078	1360	1388	1104	1237	1257	1154	1283	1170
ENSMUSG00000005045	17061	16056	15335	14985	17727	10238	11654	13941	12091	13973		ENSMUSG00000005087	132	126	128	146	127	127	110	107
ENSMUSG00000005054	1245	1136	1024	1178	1122	1065	1389	1099	1409	1072		ENSMUSG00000005089	68956	75111	66116	79690	65945	65970	60610	56395
ENSMUSG00000005057	507	387	439	472	473	529	546	461	477	411		ENSMUSG00000005102	968	1096	929	1071	804	839	873	794
ENSMUSG00000005069	3810	2877	2944	3283	3413	2363	2886	2952	3171	2870		ENSMUSG00000005103	4680	5138	4015	4555	3962	3919	4407	4314
ENSMUSG00000005078	2792	2560	2051	2223	1962	2190	2437	2377	2559	2127		ENSMUSG00000005107	43	49	40	49	46	22	33	48
ENSMUSG00000005087	266	239	171	235	196	230	217	240	232	267		ENSMUSG00000005124	166	176	196	184	161	121	211	211
ENSMUSG00000005089	115778	103855	88166	91009	102291	103371	115245	102875	79283	99265		ENSMUSG00000005125	1684	1716	1544	1823	1567	1444	1718	1385
ENSMUSG00000005102	1705	1402	1392	1311	1537	1181	1259	1291	1316	1397		ENSMUSG00000005131	16	10	11	20	10	12	17	15
ENSMUSG00000005103	8351	7338	6678	6804	6990	5489	6628	6817	7505	7107		ENSMUSG00000005142	1670	1936	1605	1929	1585	1661	1593	1517
ENSMUSG00000005107	88	46	84	71	62	46	137	75	78	105		ENSMUSG00000005148	192	310	244	299	215	269	219	194
ENSMUSG00000005124	259	288	221	156	198	144	172	172	140	146		ENSMUSG00000005150	940	893	703	725	683	754	868	736
ENSMUSG00000005125	5778	4779	4637	4593	5219	3656	3799	4505	4439	4350		ENSMUSG00000005161	4677	4930	3771	3966	4229	4017	4788	4790
ENSMUSG00000005131	11	18	19	14	5	18	18	7	20	10		ENSMUSG00000005198	2863	3365	2590	3390	2617	2679	2485	2545
ENSMUSG00000005142	2543	2377	2226	2502	2788	1967	2580	2542	2489	2281		ENSMUSG00000005204	2686	3007	2364	2541	2444	2322	2641	2300
ENSMUSG00000005148	430	396	315	320	458	412	485	361	392	283		ENSMUSG00000005220	25	24	19	14	12	10	22	10
ENSMUSG00000005150	1240	949	786	974	1085	810	956	865	1197	876		ENSMUSG00000005225	548	643	591	772	500	502	563	477
ENSMUSG00000005161	9365	8093	6994	8896	8103	7349	9203	8813	9821	7853		ENSMUSG00000005233	22	32	12	21	17	22	17	21
ENSMUSG00000005198	5313	5042	4639	4445	5483	3549	4705	4827	3278	4624		ENSMUSG00000005237	222	294	258	275	180	209	184	180
ENSMUSG00000005204	5290	4421	4079	4583	4465	3565	4108	4062	4077	4414		ENSMUSG00000005251	27	43	36	37	26	28	36	40
ENSMUSG00000005220	128	55	89	76	83	32	72	50	89	116		ENSMUSG00000005262	2526	2431	1877	2242	1904	1866	2071	2078
ENSMUSG00000005225	1231	1015	740	850	1123	767	820	676	791	726		ENSMUSG00000005267	450	561	449	533	474	413	447	418
ENSMUSG00000005233	11	11	10	30	10	14	26	8	21	13		ENSMUSG00000005268	190	293	327	397	288	187	251	207
ENSMUSG00000005237	333	329	239	242	360	168	185	203	185	246		ENSMUSG00000005299	3384	3455	2658	3095	2835	2921	3017	2824
ENSMUSG00000005251	61	89	73	69	78	66	68	88	47	73		ENSMUSG00000005312	6587	6614	5380	6364	5583	5368	5964	5259
ENSMUSG00000005262	4116	3444	3351	3298	3377	3002	3649	3545	3629	3735		ENSMUSG00000005320	18	9	20	7	11	7	15	9
ENSMUSG00000005267	862	829	631	469	712	687	712	465	637	542		ENSMUSG00000005338	16606	16325	12831	14653	12749	12849	14493	12278
ENSMUSG00000005268	690	344	182	281	335	314	309	273	321	346		ENSMUSG00000005354	2918	3061	2128	2194	2435	2297	2915	2787
ENSMUSG00000005299	5367	4669	4655	4983	5431	3832	4789	4960	4783	4769		ENSMUSG00000005357	601	589	499	387	417	288	519	429
ENSMUSG00000005312	14038	11991	10444	11405	12548	9548	10839	11464	10948	11702		ENSMUSG00000005360	17377	18147	15308	16448	14418	14193	14431	15607
ENSMUSG00000005320	11	14	9	7	5	6	9	2	8	3		ENSMUSG00000005362	1712	1594	1314	1605	1389	1371	1584	1296
ENSMUSG00000005338	30398	27703	25212	27556	28670	17754	21469	24454	23063	26426		ENSMUSG00000005370	652	670	585	759	580	578	611	551
ENSMUSG00000005354	5627	4718	4234	5090	4830	4769	4973	5345	5370	4823		ENSMUSG00000005371	3485	3809	3314	3955	3370	3256	3188	3089
ENSMUSG00000005357	2729	1994	1365	2532	2201	1425	1563	1793	2394	2239		ENSMUSG00000005373	54	73	58	79	92	75	82	74
ENSMUSG00000005360	42277	34981	29780	34583	32670	31828	37794	33465	29895	32889		ENSMUSG00000005374	955	1162	860	1058	884	976	967	832
ENSMUSG00000005362	3325	2789	2132	2492	2573	2960	3441	2778	2790	2852		ENSMUSG00000005378	951	1216	766	1019	905	946	1031	861
ENSMUSG00000005370	1477	1338	934	1012	1170	759	1112	902	1132	1114		ENSMUSG00000005397	499	621	429	529	387	418	543	271
ENSMUSG00000005371	6128	5572	4446	5192	5144	4934	5720	5427	5289	5895		ENSMUSG00000005410	239	253	177	189	216	204	200	206
ENSMUSG00000005373	117	124	109	102	167	190	154	154	183	179		ENSMUSG00000005413	104	131	111	128	75	87	117	118
ENSMUSG00000005374	1966	1542	1505	1545	1865	1293	1557	1565	1412	1553		ENSMUSG00000005417	10770	12476	9585	11248	10003	9922	10596	8437
ENSMUSG00000005378	1571	1326	1271	1479	1427	981	1429	1319	1650	1140		ENSMUSG00000005442	6614	7973	6202	7237	6518	6771	6766	5916
ENSMUSG00000005397	596	448	351	301	472	322	445	374	371	520		ENSMUSG00000005447	608	480	402	418	453	451	521	541
ENSMUSG00000005410	420	394	379	347	352	316	343	350	422	572		ENSMUSG00000005465	15	10	14	9	6	7	14	9
ENSMUSG00000005413	353	196	293	290	249	276	326	319	302	288		ENSMUSG00000005469	7581	7786	5961	6554	6601	6659	7421	6902
ENSMUSG00000005417	23476	20254	18055	19130	21786	15555	17435	19460	15767	20360		ENSMUSG00000005470	14	16	34	27	9	25	31	15
ENSMUSG00000005442	13169	11660	11140	12006	13120	8552	10739	11067	8763	11426		ENSMUSG00000005481	635	658	456	503	456	466	513	537
ENSMUSG00000005447	887	753	611	897	788	592	712	748	847	805		ENSMUSG00000005483	2023	3013	2068	2747	2136	2231	3058	2460
ENSMUSG00000005465	12	18	11	16	31	10	11	13	23	7		ENSMUSG00000005501	847	867	707	926	716	677	727	602
ENSMUSG00000005469	12023	11471	10859	10675	12054	8606	11176	11898	11993	11608		ENSMUSG00000005503	8	7	10	8	1	1	9	10
ENSMUSG00000005470	50	27	51	36	43	31	55	28	52	52		ENSMUSG00000005505	226	217	186	183	192	193	222	209
ENSMUSG00000005481	861	670	682	741	758	562	621	566	850	619		ENSMUSG00000005506	7756	8739	7218	8259	7206	7079	7068	6309
ENSMUSG00000005483	3694	2781	2610	3361	2968	2914	3074	3143	2895	3094		ENSMUSG00000005510	3256	3037	2396	2606	2638	2522	2724	3057
ENSMUSG00000005501	1589	1203	896	1040	1282	1118	1210	1098	1044	1041		ENSMUSG00000005514	3227	3719	2741	3380	2898	2962	3269	3248
ENSMUSG00000005503	35	38	20	40	40	26	38	40	32	46		ENSMUSG00000005533	2122	2670	2316	2632	2140	2233	1991	1715
ENSMUSG00000005505	562	411	445	418	482	321	373	411	349	429		ENSMUSG00000005534	1921	2213	1919	2379	1739	1630	1642	1524
ENSMUSG00000005506	13831	11633	10612	10164	12301	8558	10234	10354	9304	10801		ENSMUSG00000005540	32	29	25	39	35	29	36	19
ENSMUSG00000005510	4869	4324	3864	4543	4488	3949	4505	4618	5116	4164		ENSMUSG00000005547	13	33	4	4	2	1	4	1
ENSMUSG00000005514	5375	4271	4454	4758	5057	3567	3983	4258	4643	4007		ENSMUSG00000005553	44	11	30	29	30	21	23	27
ENSMUSG00000005533	4143	3449	2979	2826	4061	2751	3321	3293	2727	3225		ENSMUSG00000005566	4481	5210	3695	4312	4150	4312	4389	4604
ENSMUSG00000005534	3159	2849	2148	2370	3044	2294	2885	2461	2115	2716		ENSMUSG00000005575	6600	6402	4610	4685	5895	5725	7050	6425
ENSMUSG00000005540	45	66	42	26	56	31	33	46	14	51		ENSMUSG00000005580	1815	2504	2001	2545	1925	1977	1914	1435
ENSMUSG00000005547	17	13	1	22	8	37	13	3	6	10		ENSMUSG00000005583	16235	15400	12129	14753	15093	14375	14061	11955
ENSMUSG00000005553	26	24	32	31	31	18	61	51	22	31		ENSMUSG00000005609	2398	2609	2082	2470	2248	2021	2307	1989
ENSMUSG00000005566	8013	6880	7094	7398	7739	5608	6932	7415	7415	6750		ENSMUSG00000005610	18632	20962	16622	19270	17047	16077	17222	15166
ENSMUSG00000005575	9185	8125	7358	8210	8025	7234	8802	8532	9231	8349		ENSMUSG00000005611	105	181	121	176	122	101	115	95
ENSMUSG00000005580	4023	3173	3594	3070	3976	2076	2640	2705	1982	3112		ENSMUSG00000005615	1352	1522	1267	1553	1274	1269	1282	1252
ENSMUSG00000005583	14997	16370	13551	14299	14518	15019	17354	17512	13891	15383		ENSMUSG00000005621	996	1322	1027	1186	1029	1055	1094	1009
ENSMUSG00000005609	4315	3905	3181	3364	3710	2928	3397	3273	3743	3286		ENSMUSG00000005625	3778	3467	2571	2713	2929	2628	3418	3091
ENSMUSG00000005610	40203	33901	27803	30576	34042	28653	32216	29976	30795	30242		ENSMUSG00000005628	17	11	8	12	14	18	19	19
ENSMUSG00000005611	171	116	117	138	254	166	124	112	190	154		ENSMUSG00000005640	46	45	28	49	34	43	54	32
ENSMUSG00000005615	2898	2239	2063	2301	2515	1873	2076	2022	1903	2118		ENSMUSG00000005649	2	3	1	6	13	6	9	5
ENSMUSG00000005621	2396	1799	1528	1691	2152	1426	1615	1623	1464	1669		ENSMUSG00000005656	1141	1182	891	1094	946	915	1062	1006
ENSMUSG00000005625	5954	4873	4495	5189	5127	3893	4833	5023	6199	4742		ENSMUSG00000005667	344	363	301	309	286	281	351	277
ENSMUSG00000005628	24	1	27	20	37	17	17	15	7	3		ENSMUSG00000005672	1566	1707	1399	1522	1284	1149	1304	1107
ENSMUSG00000005640	53	47	34	51	39	43	61	16	33	43		ENSMUSG00000005674	872	871	581	644	747	700	827	632
ENSMUSG00000005649	5	6	8	7	6	0	2	11	8	1		ENSMUSG00000005681	21	17	21	16	21	26	20	18
ENSMUSG00000005656	2430	2044	1719	1938	1895	1939	2131	2011	2348	1908		ENSMUSG00000005682	975	1152	951	1028	807	833	839	810
ENSMUSG00000005667	806	696	530	657	736	481	449	508	672	492		ENSMUSG00000005683	7066	7666	5962	6954	6209	6084	6081	6536
ENSMUSG00000005672	4107	3230	2812	3122	3660	2203	2691	2670	3092	3381		ENSMUSG00000005686	601	727	639	671	591	587	587	530
ENSMUSG00000005674	1579	1252	1045	1209	1292	1169	1052	1202	1230	1046		ENSMUSG00000005687	2409	2162	1790	1798	1836	1799	2034	1953
ENSMUSG00000005681	47	39	24	43	39	17	30	46	26	27		ENSMUSG00000005698	2396	2625	2025	2577	2194	2109	2336	2075
ENSMUSG00000005682	1785	1421	1239	1357	1655	1330	1396	1247	1405	1359		ENSMUSG00000005699	744	850	647	612	740	751	859	815
ENSMUSG00000005683	15513	14463	12869	12891	14455	10273	12190	12721	12837	13052		ENSMUSG00000005705	44	40	38	50	26	38	41	47
ENSMUSG00000005686	1623	1344	1106	1195	1514	1102	1263	1142	1178	1236		ENSMUSG00000005716	3336	2515	2131	1739	1752	1692	2602	1983
ENSMUSG00000005687	3669	2964	2654	3093	3026	2787	3065	2903	3496	2852		ENSMUSG00000005718	168	175	144	177	159	118	141	143
ENSMUSG00000005698	4637	3849	3153	3400	4003	3042	3295	3418	3737	3767		ENSMUSG00000005732	2181	1861	1458	1605	1770	1631	2059	1870
ENSMUSG00000005699	1840	1404	1415	1710	1514	1387	1492	1474	1631	1358		ENSMUSG00000005763	10	8	3	7	2	3	3	1
ENSMUSG00000005705	39	48	28	59	61	86	78	40	86	71		ENSMUSG00000005774	608	598	526	644	545	567	555	526
ENSMUSG00000005716	10374	8006	7749	9608	8291	10900	11510	10320	11638	8649		ENSMUSG00000005779	4423	4215	3282	3592	3737	3574	3755	4270
ENSMUSG00000005718	290	264	192	213	189	322	361	206	328	212		ENSMUSG00000005802	1908	1979	1774	2040	1824	1748	1631	1606
ENSMUSG00000005732	1144	1182	1005	1194	1106	1089	1329	1259	1405	1209		ENSMUSG00000005803	178	131	128	142	132	123	103	146
ENSMUSG00000005774	1165	1153	815	876	1146	663	891	836	866	983		ENSMUSG00000005804	901	842	675	748	801	727	775	746
ENSMUSG00000005779	7733	5981	6022	6744	6076	5764	6876	6960	7889	5861		ENSMUSG00000005813	1349	1511	1286	1629	1284	1300	1341	1195
ENSMUSG00000005802	3601	3245	2525	2881	3017	3278	3684	3294	2967	3309		ENSMUSG00000005823	1060	1044	894	912	879	819	1037	804
ENSMUSG00000005803	390	293	341	314	296	404	472	308	377	261		ENSMUSG00000005846	1476	1344	1255	1367	1256	1230	1158	1315
ENSMUSG00000005804	1525	1482	1123	1271	1382	1249	1537	1453	1479	1393		ENSMUSG00000005864	11	11	9	13	12	6	6	18
ENSMUSG00000005813	2538	2094	1869	2006	2217	1539	1859	1759	2199	1953		ENSMUSG00000005871	13186	14454	12228	15010	13062	12013	12248	10199
ENSMUSG00000005823	1556	1330	1274	1388	1522	1261	1442	1399	1658	1420		ENSMUSG00000005873	11632	12022	9469	10888	10423	9920	10248	10200
ENSMUSG00000005836	4	5	5	4	11	2	1	4	4	0		ENSMUSG00000005881	4582	4847	3551	4168	3830	3781	4477	4610
ENSMUSG00000005846	2908	2326	1909	2329	1968	2234	2760	2428	2669	2416		ENSMUSG00000005882	2097	1889	1459	1673	1601	1505	1601	1755
ENSMUSG00000005864	13	12	10	14	16	2	6	7	11	9		ENSMUSG00000005883	22	23	21	27	20	9	21	17
ENSMUSG00000005871	19024	17020	12641	13870	15422	13996	16317	14168	10916	15014		ENSMUSG00000005886	2884	3531	2819	3504	2918	2835	2770	2291
ENSMUSG00000005873	22639	20629	17712	18755	19994	17048	20489	20938	20386	18870		ENSMUSG00000005892	630	583	472	454	520	502	510	714
ENSMUSG00000005881	5980	5197	4738	5431	5333	4559	5514	5306	5815	5134		ENSMUSG00000005893	2186	2324	2032	2266	2093	1924	1951	1241
ENSMUSG00000005882	3680	3303	2959	3018	3321	2964	3251	3375	3621	3471		ENSMUSG00000005897	378	368	262	387	357	309	333	302
ENSMUSG00000005883	7	8	19	13	18	14	28	15	16	8		ENSMUSG00000005899	2035	2620	1913	2265	2004	2130	2206	1887
ENSMUSG00000005886	5958	5028	4430	4579	5168	3681	4394	4364	3461	4661		ENSMUSG00000005907	627	676	570	790	566	542	535	479
ENSMUSG00000005892	745	764	767	853	874	754	1037	1002	866	746		ENSMUSG00000005917	149	187	180	206	165	174	155	166
ENSMUSG00000005893	3904	3634	3357	2742	3537	2541	2971	3135	1939	3143		ENSMUSG00000005936	2797	3187	2381	2841	2544	2471	2833	2505
ENSMUSG00000005897	781	531	576	651	675	465	562	610	533	556		ENSMUSG00000005947	14	18	14	9	10	7	11	18
ENSMUSG00000005899	3980	3099	2554	2951	3785	2833	2528	2827	3119	3109		ENSMUSG00000005949	518	593	499	545	465	439	480	529
ENSMUSG00000005907	1279	1026	959	851	1014	747	842	874	838	936		ENSMUSG00000005950	93	55	66	97	62	42	55	64
ENSMUSG00000005917	213	239	179	157	151	231	254	174	190	181		ENSMUSG00000005951	186	170	127	115	152	139	139	146
ENSMUSG00000005936	4607	3802	3498	3534	4271	3101	3401	3662	3807	3585		ENSMUSG00000005952	9	7	2	8	9	10	10	12
ENSMUSG00000005947	7	11	7	20	22	18	28	14	21	27		ENSMUSG00000005958	813	1197	922	1105	878	945	1126	892
ENSMUSG00000005949	1233	905	757	809	907	621	785	691	717	674		ENSMUSG00000005968	121	118	81	113	84	87	98	121
ENSMUSG00000005950	147	142	133	170	156	138	108	145	189	156		ENSMUSG00000005973	1132	1054	845	988	882	962	1030	856
ENSMUSG00000005951	237	281	221	202	295	223	282	250	307	251		ENSMUSG00000005980	148	159	152	170	121	150	155	81
ENSMUSG00000005958	960	963	806	837	1079	765	966	927	860	858		ENSMUSG00000005981	2374	2450	1906	2269	2037	1947	2123	2100
ENSMUSG00000005968	243	238	205	304	252	188	272	244	258	252		ENSMUSG00000005982	1357	1576	1171	1437	1360	1342	1196	1473
ENSMUSG00000005973	1614	1568	1315	1284	1462	1194	1459	1375	1331	1484		ENSMUSG00000005983	163	143	123	81	101	88	152	120
ENSMUSG00000005980	303	302	217	237	313	228	186	228	230	294		ENSMUSG00000005986	2325	2689	1889	2333	2041	2078	2249	2077
ENSMUSG00000005981	4793	3858	3437	3661	4133	2904	3510	3791	3962	3789		ENSMUSG00000005994	22	19	14	27	17	14	12	14
ENSMUSG00000005982	3214	3031	2615	2707	3005	2534	2967	3008	3141	2938		ENSMUSG00000006005	2977	3685	3122	3763	2892	2783	2949	2593
ENSMUSG00000005983	213	202	184	180	252	186	224	226	257	200		ENSMUSG00000006010	1474	1393	1287	1455	1303	1235	1410	1130
ENSMUSG00000005986	3195	2959	2652	2884	3108	2165	2418	2803	3058	2941		ENSMUSG00000006014	324	261	199	252	182	195	383	222
ENSMUSG00000005994	10	23	8	27	28	23	24	30	35	16		ENSMUSG00000006019	561	620	444	445	436	454	421	421
ENSMUSG00000006005	5107	3713	2724	3477	3443	3569	3893	3256	3819	4626		ENSMUSG00000006021	812	801	530	651	704	696	684	630
ENSMUSG00000006010	2785	1997	1259	1733	1849	1981	2352	1970	2239	2191		ENSMUSG00000006024	9019	8865	6322	7348	6929	6916	7901	7798
ENSMUSG00000006014	372	320	170	275	241	1140	1781	1302	1089	1019		ENSMUSG00000006050	2808	3129	2329	2639	2489	2373	2754	2718
ENSMUSG00000006019	833	853	719	664	856	675	781	727	773	803		ENSMUSG00000006057	5325	5361	3957	4405	4740	4396	5363	5441
ENSMUSG00000006021	1073	1053	871	1105	1090	923	1028	1024	1074	977		ENSMUSG00000006058	1953	1733	1316	1373	1424	1337	1668	1532
ENSMUSG00000006024	12855	11625	10413	11812	12714	10031	12313	12971	13381	11970		ENSMUSG00000006095	2093	2216	1614	1850	1827	1775	2019	2062
ENSMUSG00000006050	1507	1472	1156	1567	1500	1329	1565	1433	1715	1407		ENSMUSG00000006127	1553	1517	1184	1497	1204	1216	1281	1302
ENSMUSG00000006057	8150	6393	6123	7203	6873	6132	6869	7011	8190	6333		ENSMUSG00000006134	1406	1886	1486	1900	1371	1407	1611	1271
ENSMUSG00000006058	2717	2643	2198	2816	2557	2315	2804	2800	3129	2490		ENSMUSG00000006154	492	550	370	405	368	341	407	279
ENSMUSG00000006095	3937	3282	3311	3655	3476	2861	3602	3288	4123	2950		ENSMUSG00000006169	1980	2195	1764	2208	1907	1803	2033	1769
ENSMUSG00000006127	2554	2325	2037	2431	2368	2251	2706	2680	2537	2577		ENSMUSG00000006179	25	37	17	14	23	20	19	18
ENSMUSG00000006134	4919	3937	3378	3295	4235	2982	3486	3070	3107	3283		ENSMUSG00000006191	336	360	248	350	278	277	339	282
ENSMUSG00000006143	2	4	12	12	4	17	16	18	29	19		ENSMUSG00000006204	2	12	8	3	4	10	5	3
ENSMUSG00000006154	899	589	461	477	544	637	631	1281	566	1363		ENSMUSG00000006205	4061	4133	3826	3981	3486	3646	3718	4119
ENSMUSG00000006169	3865	3263	3009	2850	3293	2548	2775	2869	3194	3160		ENSMUSG00000006215	1575	1717	1236	1362	1311	1398	1715	1421
ENSMUSG00000006179	91	51	39	38	48	64	72	101	47	67		ENSMUSG00000006218	188	247	148	185	182	216	227	186
ENSMUSG00000006191	705	601	454	554	538	546	672	514	612	545		ENSMUSG00000006219	50	94	68	65	41	59	43	43
ENSMUSG00000006204	13	8	10	8	18	13	1	4	13	6		ENSMUSG00000006221	7	10	8	5	3	8	8	9
ENSMUSG00000006205	10856	7197	7874	9916	9205	8584	10411	9605	8271	8313		ENSMUSG00000006235	260	272	238	281	256	268	328	287
ENSMUSG00000006215	2297	1896	1752	1868	2000	1527	1649	1842	2085	1700		ENSMUSG00000006241	381	508	375	467	353	369	367	282
ENSMUSG00000006218	404	373	261	311	342	309	314	343	310	367		ENSMUSG00000006262	1088	1188	1110	1155	963	825	940	832
ENSMUSG00000006219	80	85	57	68	76	58	63	65	38	87		ENSMUSG00000006269	9	12	7	18	3	11	7	2
ENSMUSG00000006221	13	12	16	12	6	1	12	4	15	10		ENSMUSG00000006270	53	61	40	55	37	56	44	55
ENSMUSG00000006235	372	309	387	426	379	237	373	309	435	354		ENSMUSG00000006273	21069	20424	15935	18623	17752	16889	19133	18968
ENSMUSG00000006241	586	550	430	406	494	391	377	452	420	446		ENSMUSG00000006276	1860	2386	1939	2330	1845	1831	1910	1932
ENSMUSG00000006262	1501	1055	879	1142	930	1210	1399	966	1139	1209		ENSMUSG00000006281	217	295	258	259	176	213	224	146
ENSMUSG00000006269	12	19	12	14	39	15	13	8	35	19		ENSMUSG00000006288	1687	1611	1121	1437	1261	1244	1461	1237
ENSMUSG00000006270	72	71	47	51	51	38	60	42	58	39		ENSMUSG00000006289	885	866	622	731	732	679	715	722
ENSMUSG00000006273	38962	34077	31998	32843	33753	27929	33863	34778	34271	33384		ENSMUSG00000006299	3618	3613	2594	2899	3215	3053	3486	3282
ENSMUSG00000006276	3539	3221	2874	2889	3424	2160	2839	2866	2756	2971		ENSMUSG00000006301	1316	1273	1167	1235	1135	987	1150	1076
ENSMUSG00000006281	517	454	363	473	540	369	537	410	447	453		ENSMUSG00000006304	5179	5284	4389	4845	4780	4673	5243	5467
ENSMUSG00000006288	2417	2069	1952	1940	2102	1834	2365	1978	2281	1986		ENSMUSG00000006307	3432	4203	3255	3919	3089	3145	3208	2954
ENSMUSG00000006289	1450	1369	982	1256	1298	1129	1147	1185	1186	1153		ENSMUSG00000006310	84	73	59	70	54	64	82	55
ENSMUSG00000006299	6888	5932	5676	6016	6342	4694	6009	6168	6895	5657		ENSMUSG00000006313	21	34	30	40	28	37	27	26
ENSMUSG00000006301	3044	2793	2358	2345	2693	2554	2962	3065	2973	2834		ENSMUSG00000006315	1877	1954	1417	1544	1646	1532	1709	1865
ENSMUSG00000006304	8645	7191	6654	8009	7552	6721	8361	7887	8373	7586		ENSMUSG00000006333	6769	6511	5337	5225	5651	5289	6228	6687
ENSMUSG00000006307	4821	4528	3955	3766	5166	3175	3711	3395	3443	3803		ENSMUSG00000006335	935	836	687	623	621	626	824	785
ENSMUSG00000006310	94	62	78	59	92	40	59	96	98	95		ENSMUSG00000006342	544	628	476	546	529	477	566	532
ENSMUSG00000006313	35	16	25	35	53	27	26	33	28	15		ENSMUSG00000006344	64	112	95	95	70	117	107	72
ENSMUSG00000006315	3411	3079	2712	3057	3055	2639	3222	3108	3512	2856		ENSMUSG00000006345	41	59	53	62	57	47	37	53
ENSMUSG00000006333	11730	10345	9223	11424	10266	11016	12083	11823	12849	10511		ENSMUSG00000006356	3262	3528	2389	2748	2921	3062	3154	3412
ENSMUSG00000006335	1065	973	681	998	1036	833	857	899	1086	791		ENSMUSG00000006360	109	99	82	84	90	99	84	96
ENSMUSG00000006342	884	823	724	850	990	732	709	954	817	997		ENSMUSG00000006362	743	1381	1024	1355	975	999	1345	1141
ENSMUSG00000006344	101	77	63	98	147	137	124	118	172	91		ENSMUSG00000006369	482	513	381	440	406	397	458	425
ENSMUSG00000006345	85	62	63	104	80	68	70	76	97	85		ENSMUSG00000006373	10951	10852	8259	9775	9527	8693	10064	9943
ENSMUSG00000006356	3911	3590	3288	3585	3716	3131	3980	4222	4132	3684		ENSMUSG00000006378	354	320	292	259	292	274	324	323
ENSMUSG00000006360	161	134	131	144	145	185	228	257	298	161		ENSMUSG00000006386	182	377	341	409	282	264	241	198
ENSMUSG00000006362	1854	1438	1522	1802	2088	1036	1164	1423	1212	1556		ENSMUSG00000006389	24	16	21	17	16	23	28	20
ENSMUSG00000006369	830	582	510	574	709	1059	912	1023	1011	886		ENSMUSG00000006390	576	801	550	685	580	601	680	680
ENSMUSG00000006373	14048	11936	10864	12123	11793	10899	13115	12901	13938	12554		ENSMUSG00000006392	624	661	529	605	528	498	614	533
ENSMUSG00000006378	91	71	81	66	91	103	134	124	112	94		ENSMUSG00000006395	489	491	385	398	405	403	405	452
ENSMUSG00000006386	324	273	179	237	373	153	138	235	422	371		ENSMUSG00000006398	34	54	32	38	39	39	52	34
ENSMUSG00000006389	11	9	20	23	7	19	23	22	11	10		ENSMUSG00000006403	1182	1548	1442	1604	1174	1146	1184	793
ENSMUSG00000006390	1245	891	802	923	1162	1027	989	1001	1089	954		ENSMUSG00000006411	279	199	155	159	140	128	157	147
ENSMUSG00000006392	1108	987	909	1019	1130	739	915	884	999	793		ENSMUSG00000006412	3336	2437	1936	2134	2388	2059	3204	2408
ENSMUSG00000006395	861	841	703	667	744	666	881	638	848	709		ENSMUSG00000006418	2069	2269	1578	1861	1812	1604	1941	2018
ENSMUSG00000006398	73	60	51	76	72	40	48	50	93	67		ENSMUSG00000006423	1596	1648	1384	1616	1387	1299	1443	1222
ENSMUSG00000006403	2045	1752	1473	1677	1941	1259	1459	1589	1425	1874		ENSMUSG00000006435	6778	8163	6186	6594	6827	7325	6968	6693
ENSMUSG00000006411	513	424	275	328	316	312	425	350	377	425		ENSMUSG00000006442	1930	2268	1619	1737	1769	1810	1947	1916
ENSMUSG00000006412	4916	4175	3821	4234	3766	3586	4144	4025	4463	4001		ENSMUSG00000006445	57	64	71	77	45	64	51	89
ENSMUSG00000006418	3936	3303	3189	3167	3600	2664	3482	3387	3504	3021		ENSMUSG00000006456	368	572	375	496	461	456	484	395
ENSMUSG00000006423	2885	2314	1945	2094	2278	2362	2819	2416	2586	2388		ENSMUSG00000006457	54	52	44	50	58	49	51	50
ENSMUSG00000006435	10056	8821	8788	9969	9298	8301	9582	9666	7961	9014		ENSMUSG00000006462	3	4	7	7	3	3	2	4
ENSMUSG00000006442	2577	2132	2125	2119	2305	1739	2236	2210	2754	1893		ENSMUSG00000006463	890	928	691	800	708	724	825	776
ENSMUSG00000006445	118	59	128	118	93	78	74	92	58	101		ENSMUSG00000006464	1746	2109	1678	2012	1762	1676	1742	1507
ENSMUSG00000006456	1522	1172	1150	1218	1460	1056	1001	1110	943	1049		ENSMUSG00000006469	18	24	6	10	6	6	15	11
ENSMUSG00000006457	91	88	86	94	110	72	90	134	103	89		ENSMUSG00000006471	1282	1581	1230	1369	1204	1217	1168	1175
ENSMUSG00000006463	1411	1259	941	1010	1248	961	1026	1058	1257	1135		ENSMUSG00000006476	16232	19029	13873	15746	16329	16721	16642	15388
ENSMUSG00000006464	2839	2575	2349	2271	2922	2130	2223	2427	2115	2136		ENSMUSG00000006494	2059	2026	1598	1844	1890	1801	1785	1507
ENSMUSG00000006469	23	38	12	25	10	7	3	13	18	4		ENSMUSG00000006498	668	940	775	820	750	697	674	722
ENSMUSG00000006471	428	359	323	381	438	262	309	329	306	370		ENSMUSG00000006517	1029	1017	760	853	788	763	1151	808
ENSMUSG00000006476	28641	24825	23419	25163	26406	25950	28089	27309	23767	24702		ENSMUSG00000006519	180	185	150	159	133	171	169	164
ENSMUSG00000006494	2768	2908	2268	2372	2476	2335	2818	2790	2544	2612		ENSMUSG00000006522	1479	1198	1240	1448	1403	1121	1062	1484
ENSMUSG00000006498	1667	1455	1173	1254	1566	1019	1329	1137	1443	1316		ENSMUSG00000006526	1112	1204	923	1012	971	898	1045	991
ENSMUSG00000006517	1155	1247	835	1000	1157	689	773	853	1074	903		ENSMUSG00000006527	1303	1298	1123	1420	1088	1094	1179	1058
ENSMUSG00000006519	290	275	309	302	268	525	579	455	572	397		ENSMUSG00000006538	4	25	16	15	10	18	6	7
ENSMUSG00000006522	4507	3149	3270	3597	4019	6464	7922	7049	6398	7031		ENSMUSG00000006542	11	12	2	11	6	3	8	9
ENSMUSG00000006526	1778	1694	1401	1353	1757	1197	1467	1329	1658	1444		ENSMUSG00000006546	8	10	5	12	5	6	6	8
ENSMUSG00000006527	2226	1904	1731	1873	1983	1544	1823	1516	1745	2057		ENSMUSG00000006567	139	131	101	133	127	116	121	98
ENSMUSG00000006538	23	29	12	4	17	7	7	17	15	10		ENSMUSG00000006574	9	5	4	4	3	16	5	0
ENSMUSG00000006542	41	7	23	25	29	13	18	11	32	33		ENSMUSG00000006575	15804	15521	11126	12299	13289	13192	15609	14015
ENSMUSG00000006546	6	22	14	36	17	21	31	16	32	20		ENSMUSG00000006576	8039	9214	7136	8188	7836	7999	7429	7023
ENSMUSG00000006567	215	197	176	189	225	156	223	212	168	177		ENSMUSG00000006585	64	77	58	56	44	40	59	59
ENSMUSG00000006574	35	10	11	22	24	7	16	28	12	9		ENSMUSG00000006586	676	841	736	899	664	712	761	619
ENSMUSG00000006575	19653	17074	15862	18930	18368	16867	19103	19137	18747	17816		ENSMUSG00000006587	13	16	13	10	8	18	15	26
ENSMUSG00000006576	10528	9787	8929	9927	11700	7238	8395	9693	9472	9367		ENSMUSG00000006589	856	905	660	631	742	699	857	884
ENSMUSG00000006585	144	138	81	109	130	114	157	104	184	166		ENSMUSG00000006599	1355	1428	1157	1227	1187	1184	1276	1220
ENSMUSG00000006586	1056	796	722	709	943	751	826	747	753	915		ENSMUSG00000006611	206	170	169	175	140	99	158	131
ENSMUSG00000006587	42	25	12	9	25	6	9	13	5	13		ENSMUSG00000006638	5	9	6	11	4	10	11	4
ENSMUSG00000006589	1247	1031	985	1206	1084	1176	1370	1269	1428	1161		ENSMUSG00000006641	950	931	754	869	829	730	737	756
ENSMUSG00000006599	2296	1867	1775	1930	1699	1667	2055	1986	2139	1926		ENSMUSG00000006642	13	6	13	11	6	8	10	15
ENSMUSG00000006611	403	305	252	387	287	413	504	439	466	414		ENSMUSG00000006649	62	53	39	58	45	52	62	50
ENSMUSG00000006638	5	16	9	15	16	7	0	10	11	11		ENSMUSG00000006651	56740	60739	45363	51330	51289	52132	51829	49407
ENSMUSG00000006641	1606	1488	1244	1280	1442	1195	1454	1546	1460	1283		ENSMUSG00000006673	2520	2414	2058	2413	2098	2190	2225	2013
ENSMUSG00000006642	9	21	4	14	6	17	15	35	37	11		ENSMUSG00000006675	3094	3245	2469	2573	2710	2553	2897	3022
ENSMUSG00000006649	53	33	70	59	70	99	71	94	73	96		ENSMUSG00000006676	5793	7016	5530	6744	5493	5680	5932	5183
ENSMUSG00000006651	86640	78608	76831	80011	85445	65277	79420	81119	78995	75615		ENSMUSG00000006678	163	141	119	139	123	127	125	98
ENSMUSG00000006673	4858	4047	3738	3802	4194	3207	3801	4205	4010	4125		ENSMUSG00000006699	9762	9395	7545	8964	8470	8110	8781	9197
ENSMUSG00000006675	3741	3615	3242	3756	4028	3094	3845	4116	4206	3786		ENSMUSG00000006705	529	620	508	571	515	472	487	556
ENSMUSG00000006676	10691	8667	8607	9369	10286	6679	7836	8010	8258	8657		ENSMUSG00000006711	1347	1708	1287	1598	1330	1475	1201	1088
ENSMUSG00000006678	308	225	188	279	181	257	218	265	235	266		ENSMUSG00000006715	117	129	101	105	101	98	122	110
ENSMUSG00000006699	15200	12753	10649	12508	12047	11735	14228	12873	13582	12550		ENSMUSG00000006717	1397	1222	951	978	1123	976	1236	1126
ENSMUSG00000006705	1293	992	935	1076	1013	817	821	874	974	1030		ENSMUSG00000006720	91	119	63	98	77	83	100	72
ENSMUSG00000006711	2513	2092	1968	1759	2137	1429	1694	1789	1605	1749		ENSMUSG00000006724	17	19	21	21	19	37	34	20
ENSMUSG00000006715	194	164	120	186	182	154	203	198	212	198		ENSMUSG00000006728	1462	1512	1136	1398	1275	1263	1417	1433
ENSMUSG00000006717	2536	2219	1773	2167	2036	2594	2749	2549	2705	2145		ENSMUSG00000006731	4764	5475	3886	4479	4564	4564	4831	4596
ENSMUSG00000006720	135	113	90	100	147	96	154	121	77	110		ENSMUSG00000006732	386	417	388	389	355	305	361	318
ENSMUSG00000006724	30	25	14	8	28	6	18	7	7	15		ENSMUSG00000006736	1167	1211	926	1082	1031	1039	1300	1103
ENSMUSG00000006728	2476	1966	1773	2230	2235	1996	2205	2122	2494	2029		ENSMUSG00000006740	8823	9622	8935	10673	8139	7459	8494	6784
ENSMUSG00000006731	4622	4023	3670	4358	4637	3446	4041	4257	3893	4303		ENSMUSG00000006763	494	456	376	377	366	363	383	319
ENSMUSG00000006732	588	532	505	429	510	346	480	585	526	483		ENSMUSG00000006764	311	336	263	276	127	68	281	280
ENSMUSG00000006736	1840	1484	1433	1567	1678	1442	1449	1419	1583	1362		ENSMUSG00000006777	21	19	12	22	22	19	18	23
ENSMUSG00000006740	15148	11091	6698	11068	9170	15541	15489	12455	11418	13544		ENSMUSG00000006782	18579	19334	15432	17210	15748	15186	16117	15509
ENSMUSG00000006763	821	693	619	627	700	582	699	616	674	606		ENSMUSG00000006784	85	81	85	55	52	64	80	56
ENSMUSG00000006764	726	410	384	451	504	350	511	361	397	476		ENSMUSG00000006800	3560	4111	3350	4098	3431	3599	3702	3460
ENSMUSG00000006777	18	13	19	19	23	10	5	20	6	16		ENSMUSG00000006818	4371	4554	3807	4664	3625	3521	3992	3261
ENSMUSG00000006782	32701	31145	27269	27078	29632	19928	23433	24085	26685	26036		ENSMUSG00000006850	455	488	286	402	405	374	382	370
ENSMUSG00000006784	100	93	54	78	89	112	106	84	115	92		ENSMUSG00000006906	915	953	764	871	765	735	772	809
ENSMUSG00000006800	5430	4692	4571	4206	5524	3201	3542	4115	4159	4032		ENSMUSG00000006920	2515	2889	2299	2662	2167	2161	2243	2196
ENSMUSG00000006818	10348	9527	7922	8285	9070	7411	8724	8789	8483	8633		ENSMUSG00000006930	12549	13431	10181	12219	10871	10873	11434	11493
ENSMUSG00000006850	783	621	544	633	771	628	725	606	672	683		ENSMUSG00000006931	789	708	547	618	644	514	574	539
ENSMUSG00000006906	1689	1472	1352	1570	1553	1190	1501	1447	1584	1366		ENSMUSG00000006932	11372	12202	9524	11342	10014	9708	10635	9049
ENSMUSG00000006920	5363	4456	4003	4376	4840	4060	5170	5103	4434	4795		ENSMUSG00000006941	3210	2978	2176	2530	2724	2513	3147	3018
ENSMUSG00000006930	16106	14834	14223	15269	16329	11383	13708	14768	14628	14534		ENSMUSG00000006958	1242	1643	1194	1436	1217	1251	1335	1253
ENSMUSG00000006931	1186	1101	872	1038	976	938	1157	1107	1099	963		ENSMUSG00000006998	8200	8446	6386	7211	6864	6654	7673	7034
ENSMUSG00000006932	24139	19715	18779	17751	20246	15140	17632	17743	17465	17978		ENSMUSG00000007021	6583	7557	5195	6165	5818	6039	6598	6004
ENSMUSG00000006941	5775	4398	4148	4736	4929	4430	5346	4920	5287	4212		ENSMUSG00000007029	2172	2500	1800	1994	1881	1916	2046	1827
ENSMUSG00000006958	2127	1773	1453	1740	2196	1747	1810	1757	2046	1903		ENSMUSG00000007030	131	87	91	93	28	52	74	27
ENSMUSG00000006998	13048	11143	10002	11161	11305	8557	10746	11447	11309	10498		ENSMUSG00000007033	70	56	62	45	77	61	64	61
ENSMUSG00000007021	8882	7890	7707	8275	9099	6405	7124	8367	7986	7571		ENSMUSG00000007034	18	8	9	24	9	11	15	19
ENSMUSG00000007029	3237	3019	2551	3045	3514	2366	2825	3145	3357	3259		ENSMUSG00000007035	54	47	27	29	17	22	34	29
ENSMUSG00000007030	491	284	277	411	412	207	339	314	177	494		ENSMUSG00000007036	3984	3947	2907	2942	3146	3042	3437	3231
ENSMUSG00000007033	104	138	76	81	92	106	113	91	70	97		ENSMUSG00000007038	2187	2247	1820	1959	1960	1973	1934	1928
ENSMUSG00000007034	9	9	7	7	11	12	12	8	8	2		ENSMUSG00000007039	726	604	509	495	430	480	492	512
ENSMUSG00000007035	89	55	42	75	73	61	81	58	74	61		ENSMUSG00000007041	398	286	260	260	261	275	331	319
ENSMUSG00000007036	6834	5896	5278	5572	6001	4614	5689	5448	6612	5759		ENSMUSG00000007050	233	193	193	173	196	186	202	190
ENSMUSG00000007038	3466	3089	2751	3013	3209	2544	2892	3054	2966	2870		ENSMUSG00000007080	60	66	69	62	59	73	51	55
ENSMUSG00000007039	810	719	611	706	684	536	575	580	761	701		ENSMUSG00000007097	45828	45747	36624	42310	36364	35927	41657	36799
ENSMUSG00000007041	747	639	542	603	600	932	898	900	1256	1006		ENSMUSG00000007107	5	5	6	9	4	1	2	2
ENSMUSG00000007050	398	373	334	413	404	335	325	392	502	448		ENSMUSG00000007122	30	31	50	30	38	21	32	33
ENSMUSG00000007080	82	101	102	54	132	55	126	71	86	116		ENSMUSG00000007207	10384	10575	7198	8521	9169	9346	10358	9309
ENSMUSG00000007097	84341	72774	59511	72417	73608	67035	74067	75434	68072	69360		ENSMUSG00000007209	11	11	14	6	5	7	6	2
ENSMUSG00000007122	40	57	39	24	43	71	74	71	54	84		ENSMUSG00000007216	278	223	202	200	210	233	231	230
ENSMUSG00000007207	8177	8027	7403	8042	8290	5734	6360	7506	8000	6955		ENSMUSG00000007279	69	81	77	109	65	70	89	72
ENSMUSG00000007216	402	358	315	381	433	438	441	486	455	466		ENSMUSG00000007338	1431	1282	991	1075	1155	1096	1426	1128
ENSMUSG00000007279	112	128	104	58	102	99	94	91	71	108		ENSMUSG00000007379	43	45	21	25	18	24	11	24
ENSMUSG00000007338	2273	1873	1697	1856	1902	1640	1717	1824	2208	1582		ENSMUSG00000007411	2814	2843	2269	2671	2411	2510	2784	2457
ENSMUSG00000007379	36	40	28	22	16	20	31	54	24	9		ENSMUSG00000007415	2122	2203	1731	1936	1956	1894	2030	1896
ENSMUSG00000007411	5394	4224	4265	4681	4577	3366	4156	4061	4528	4174		ENSMUSG00000007440	95	82	72	106	76	73	87	59
ENSMUSG00000007415	4379	3658	3469	3765	3767	3093	3749	3425	3546	3382		ENSMUSG00000007458	3248	3141	2531	2950	2515	2442	2936	2693
ENSMUSG00000007440	186	150	171	148	124	60	139	122	93	147		ENSMUSG00000007476	331	391	364	278	290	299	327	544
ENSMUSG00000007458	6450	5694	5110	5079	5606	4264	5335	5424	6357	5274		ENSMUSG00000007480	7	26	13	16	13	13	26	24
ENSMUSG00000007476	1133	885	874	1116	828	1203	1304	1151	1065	993		ENSMUSG00000007564	20379	20804	15530	17636	17335	16982	18267	19040
ENSMUSG00000007480	56	42	34	31	55	62	41	65	50	72		ENSMUSG00000007570	807	724	510	614	663	582	711	681
ENSMUSG00000007564	29739	26910	25697	26970	28902	21110	26540	28090	28988	26366		ENSMUSG00000007589	403	448	399	400	327	339	350	378
ENSMUSG00000007570	1136	1042	915	953	1053	921	999	935	1098	883		ENSMUSG00000007591	18	9	17	11	10	17	14	18
ENSMUSG00000007589	939	766	622	781	709	599	808	602	748	651		ENSMUSG00000007594	4624	5103	3844	4566	4022	4003	4364	3622
ENSMUSG00000007591	38	19	13	8	34	5	19	11	18	21		ENSMUSG00000007603	3753	4065	3191	3572	3216	3269	3507	3388
ENSMUSG00000007594	8401	7532	6315	7410	8426	5413	6807	7962	7297	7723		ENSMUSG00000007610	1010	1163	881	1033	918	939	1037	842
ENSMUSG00000007603	4665	3943	3761	4149	4445	3366	3546	3799	4563	3995		ENSMUSG00000007613	726	865	780	872	671	621	747	671
ENSMUSG00000007610	1647	1424	1242	1288	1667	1346	1523	1372	1438	1377		ENSMUSG00000007617	3537	6638	5662	6623	5378	5276	7551	5152
ENSMUSG00000007613	1352	1075	835	856	1039	832	806	881	913	834		ENSMUSG00000007646	120	131	107	114	81	101	126	120
ENSMUSG00000007617	10427	5502	8114	8457	8188	4111	4909	5325	5129	5559		ENSMUSG00000007653	3109	3834	3223	4082	3136	2665	3246	1905
ENSMUSG00000007646	233	173	140	157	167	180	141	157	171	171		ENSMUSG00000007655	342	380	324	347	317	341	305	324
ENSMUSG00000007653	5078	3672	2605	3059	3316	3450	3815	3488	2374	3963		ENSMUSG00000007656	9144	8937	6942	7827	8418	8138	8091	8034
ENSMUSG00000007655	620	553	413	498	644	359	406	388	546	464		ENSMUSG00000007659	3735	3982	3184	3574	3270	3328	3729	3635
ENSMUSG00000007656	10818	10238	7570	9456	9538	11402	12966	12187	11169	9393		ENSMUSG00000007670	3705	4700	3217	3989	3745	3623	3705	3519
ENSMUSG00000007659	8008	5687	6335	7242	7085	5710	6417	6899	6469	6050		ENSMUSG00000007682	2013	2845	2235	2572	2024	2154	2852	2129
ENSMUSG00000007670	6346	5550	5269	5480	6554	4017	5090	5248	5280	5436		ENSMUSG00000007721	4870	4207	2855	2966	3291	3472	4380	3617
ENSMUSG00000007682	5614	2649	3367	4367	3809	1953	2418	2025	1807	1745		ENSMUSG00000007739	3009	2953	2371	2713	2524	2246	2981	2591
ENSMUSG00000007721	4343	3533	3396	4198	3790	3707	3894	4108	4526	3465		ENSMUSG00000007777	559	484	366	438	501	427	501	515
ENSMUSG00000007739	6151	5037	4239	5112	4820	4920	5874	5273	5514	5047		ENSMUSG00000007783	2480	3061	2285	2589	2408	2412	2439	2451
ENSMUSG00000007777	886	754	488	612	736	829	842	715	779	627		ENSMUSG00000007805	8	10	6	4	13	3	7	5
ENSMUSG00000007783	4642	4133	3482	4066	4756	3874	4577	4592	4588	4444		ENSMUSG00000007812	931	1088	927	1090	955	872	903	884
ENSMUSG00000007805	14	24	15	10	12	13	12	20	32	20		ENSMUSG00000007815	3205	3407	2513	2949	2740	2709	3082	2989
ENSMUSG00000007812	1755	1524	1108	1105	1446	1361	1690	1309	1293	1396		ENSMUSG00000007817	3786	4588	3609	4413	3725	3699	3712	3328
ENSMUSG00000007815	7211	6264	5582	6116	6399	4826	5739	5549	6014	5764		ENSMUSG00000007827	678	775	655	980	672	676	789	535
ENSMUSG00000007817	9175	7959	7544	7835	8950	5182	6328	6408	5295	7245		ENSMUSG00000007833	254	246	191	178	173	168	208	217
ENSMUSG00000007827	1446	949	744	762	954	927	876	818	884	940		ENSMUSG00000007836	9353	8813	7151	7340	8727	8745	10064	8925
ENSMUSG00000007833	489	383	360	415	409	360	397	417	464	439		ENSMUSG00000007837	232	261	182	200	188	225	201	208
ENSMUSG00000007836	12626	11838	11188	10945	11106	9380	11711	11364	12800	11925		ENSMUSG00000007850	8208	9467	8244	9346	7413	7338	9736	7147
ENSMUSG00000007837	289	301	262	338	290	247	304	284	367	240		ENSMUSG00000007867	321	321	256	273	212	233	315	254
ENSMUSG00000007850	16342	11384	8210	10892	11107	10900	11035	9341	11758	11186		ENSMUSG00000007872	1144	972	784	885	881	959	1029	830
ENSMUSG00000007867	414	365	348	357	409	328	298	400	468	325		ENSMUSG00000007877	134	127	88	103	99	118	149	113
ENSMUSG00000007872	1465	1455	904	1115	1486	1256	1890	1255	1762	1233		ENSMUSG00000007880	5149	6643	5423	6503	5483	5734	5348	4628
ENSMUSG00000007877	177	133	182	171	180	135	206	184	170	135		ENSMUSG00000007888	115	207	125	127	132	113	174	116
ENSMUSG00000007880	8248	7591	7262	7188	8367	4926	5856	6548	5383	6983		ENSMUSG00000007891	3571	3740	2721	2973	3218	3279	3394	3710
ENSMUSG00000007888	188	208	140	196	231	172	187	221	207	203		ENSMUSG00000007892	15737	14095	10417	10525	12478	11846	12739	13560
ENSMUSG00000007891	11350	9698	8728	9774	9954	10517	11649	11233	11508	9041		ENSMUSG00000007908	461	611	474	551	479	488	518	470
ENSMUSG00000007892	25461	22547	21311	25793	20917	28780	31405	29169	28589	22579		ENSMUSG00000007944	4946	4844	3020	3295	3913	3903	4791	4383
ENSMUSG00000007908	946	674	575	765	650	761	845	685	731	683		ENSMUSG00000007950	9284	9887	7215	7989	8777	8794	9692	9182
ENSMUSG00000007944	4863	4755	4091	4958	4630	4957	5747	6067	5272	4941		ENSMUSG00000007987	2425	2313	1660	1901	1804	1815	2169	2016
ENSMUSG00000007950	19269	16437	15305	17252	18645	15945	17434	17900	18130	16696		ENSMUSG00000007989	658	868	735	993	684	714	733	355
ENSMUSG00000007987	3196	2710	2460	2727	2961	2881	2778	2968	3236	2514		ENSMUSG00000008028	70	40	31	46	38	21	34	30
ENSMUSG00000007989	5329	4546	3233	3932	4004	3984	4073	4009	3265	4113		ENSMUSG00000008035	1931	1799	1419	1630	1669	1648	1743	1789
ENSMUSG00000008028	79	76	49	56	81	84	52	75	63	89		ENSMUSG00000008036	4230	4684	3223	3280	3859	3677	3905	4515
ENSMUSG00000008035	4662	4446	3725	4173	4268	3178	4057	3800	4693	3700		ENSMUSG00000008090	537	551	413	494	459	476	484	436
ENSMUSG00000008036	6562	5550	5577	6491	5901	5637	6663	6584	7368	6279		ENSMUSG00000008129	101	93	82	86	87	102	83	81
ENSMUSG00000008090	1043	1079	722	702	863	873	1109	1048	1273	1141		ENSMUSG00000008136	1013	935	704	795	851	796	933	947
ENSMUSG00000008129	138	142	114	135	117	131	152	167	173	194		ENSMUSG00000008140	11651	12276	8706	9350	10102	10273	11662	10058
ENSMUSG00000008136	1199	1294	1252	1215	1350	1066	1259	1230	1401	1177		ENSMUSG00000008153	16822	19476	14964	17588	15784	15577	17280	15727
ENSMUSG00000008140	13606	12537	11183	13219	13257	10987	11815	13845	13346	12003		ENSMUSG00000008167	593	649	492	453	499	526	545	509
ENSMUSG00000008153	28345	23540	22388	24571	28930	16109	18832	21982	23037	22604		ENSMUSG00000008200	1942	2206	1776	1905	1640	1518	1619	1571
ENSMUSG00000008167	711	529	488	567	676	487	540	648	764	629		ENSMUSG00000008206	2221	2516	2173	2671	2131	1968	2145	1831
ENSMUSG00000008200	3478	2831	2255	2508	2698	2378	2674	2249	2813	2863		ENSMUSG00000008226	960	1050	862	957	881	776	818	766
ENSMUSG00000008206	3486	3111	2448	2683	3178	2452	2619	2618	2838	2732		ENSMUSG00000008301	1419	1206	931	1151	1032	1034	1270	1140
ENSMUSG00000008226	1896	1717	1235	1307	1374	1711	1757	1515	1583	1494		ENSMUSG00000008305	1674	1980	1617	1924	1646	1665	1807	1746
ENSMUSG00000008301	2074	1859	1493	1879	1719	1487	1860	1741	2067	1709		ENSMUSG00000008307	142	146	134	166	120	95	120	69
ENSMUSG00000008305	2889	2305	2172	2419	2638	2092	2383	2410	2147	2446		ENSMUSG00000008318	916	894	756	706	717	700	725	798
ENSMUSG00000008307	256	207	172	202	199	156	246	165	147	260		ENSMUSG00000008333	834	774	581	668	702	664	689	737
ENSMUSG00000008318	1582	1247	1348	1395	1500	1134	1422	1388	1400	1368		ENSMUSG00000008348	2004	2109	1719	1683	1686	1812	2043	2413
ENSMUSG00000008333	1183	1119	868	970	871	1033	1364	1074	1242	923		ENSMUSG00000008373	1236	1073	841	928	926	878	1073	940
ENSMUSG00000008348	3054	3588	2515	3202	2786	2586	3062	3694	3574	3081		ENSMUSG00000008384	324	446	256	345	320	307	441	390
ENSMUSG00000008373	1790	1656	1439	1505	1682	1504	1748	1617	1912	1538		ENSMUSG00000008393	2190	2325	1941	2108	1750	1707	1898	1945
ENSMUSG00000008384	503	408	482	519	402	349	441	430	499	409		ENSMUSG00000008398	169	173	152	183	172	167	170	157
ENSMUSG00000008393	5366	4348	4485	4845	4659	3841	5176	4653	4393	4355		ENSMUSG00000008429	1441	1737	1406	1611	1472	1435	1325	1444
ENSMUSG00000008398	321	294	271	195	353	249	236	259	334	372		ENSMUSG00000008435	742	1024	708	945	799	663	898	781
ENSMUSG00000008429	3051	2555	2438	2537	2632	2326	2643	2594	2659	2553		ENSMUSG00000008438	30	44	17	34	28	26	26	19
ENSMUSG00000008435	1675	1241	1247	1196	1656	1011	1228	1078	1246	1103		ENSMUSG00000008450	737	879	637	724	618	578	763	641
ENSMUSG00000008438	29	29	13	45	25	66	54	20	50	42		ENSMUSG00000008475	3232	3544	2561	3108	2863	2915	3747	3244
ENSMUSG00000008450	1171	1026	1082	1075	1175	877	888	848	1041	938		ENSMUSG00000008489	2345	2474	2265	2792	2578	2139	2330	2115
ENSMUSG00000008475	5275	4073	3863	4221	4297	3721	4486	4238	4333	4278		ENSMUSG00000008496	624	680	571	596	529	482	588	536
ENSMUSG00000008489	4810	3865	2759	2873	3489	3851	4090	3483	4049	3693		ENSMUSG00000008540	337	291	220	245	222	162	278	298
ENSMUSG00000008496	813	734	536	581	743	786	726	675	803	805		ENSMUSG00000008575	2681	2855	2278	2629	2395	2213	2371	2055
ENSMUSG00000008540	640	552	466	549	503	704	858	602	765	616		ENSMUSG00000008604	5217	5479	4398	4946	4750	4806	5156	4537
ENSMUSG00000008575	4681	4154	3392	3852	4050	4064	4359	3617	3741	3910		ENSMUSG00000008658	10123	10249	8473	10165	8636	8614	9019	8398
ENSMUSG00000008601	4	11	8	13	14	6	2	15	12	2		ENSMUSG00000008668	5532	4609	3544	3507	4460	4051	5032	5060
ENSMUSG00000008604	8305	7018	6757	7348	7780	6092	6705	7225	6455	6920		ENSMUSG00000008682	7070	7132	5392	5764	6049	5860	6104	6810
ENSMUSG00000008658	12559	11553	9809	9762	11713	8391	10410	10566	8981	11197		ENSMUSG00000008683	5374	4711	3540	4200	4302	3948	4756	4670
ENSMUSG00000008668	9377	8000	7596	8768	7678	9536	11256	9741	10299	7860		ENSMUSG00000008690	3693	3733	2761	3101	3042	2899	3262	3116
ENSMUSG00000008682	14825	12211	11475	14432	12300	16071	17452	16358	15196	13422		ENSMUSG00000008730	3603	4209	3641	4358	3427	3242	3581	3149
ENSMUSG00000008683	9505	8145	7579	8382	7998	9304	10553	9300	8842	7944		ENSMUSG00000008734	8597	8856	7334	8001	6949	6538	7226	6809
ENSMUSG00000008690	5851	5214	4715	5349	5535	4789	5717	5457	5790	5190		ENSMUSG00000008763	4539	5097	4021	5172	4359	3951	4240	3428
ENSMUSG00000008730	8882	7131	6580	7300	7754	6446	7087	6695	5539	6683		ENSMUSG00000008822	647	545	394	449	487	491	577	513
ENSMUSG00000008734	18888	16197	14495	14466	17113	11861	13315	13904	13726	14675		ENSMUSG00000008845	97	135	84	124	97	98	119	116
ENSMUSG00000008763	7130	6189	4866	5246	6165	5408	5519	5726	5027	5557		ENSMUSG00000008855	7632	9516	6813	7678	7532	7690	8356	7730
ENSMUSG00000008822	979	899	676	757	886	933	965	806	1082	891		ENSMUSG00000008859	2708	2541	2256	2531	2293	2181	2565	2212
ENSMUSG00000008845	147	145	99	142	175	124	179	129	108	122		ENSMUSG00000008892	4772	4362	3376	3700	3885	3462	4164	3984
ENSMUSG00000008855	15359	12925	12572	14058	15209	11946	13218	13359	12338	12423		ENSMUSG00000008958	1141	1089	809	900	866	843	980	977
ENSMUSG00000008859	4036	3501	2789	3227	3156	2939	3246	3221	3590	3363		ENSMUSG00000008976	666	759	686	823	726	573	692	609
ENSMUSG00000008892	8298	7334	6512	7030	6948	6661	8157	7698	8458	6945		ENSMUSG00000008999	786	800	551	604	517	559	649	566
ENSMUSG00000008958	1887	1588	1330	1367	1551	1156	1529	1526	1732	1457		ENSMUSG00000009013	5705	6345	4572	5246	5512	5494	6398	6044
ENSMUSG00000008976	1433	1144	845	1131	1031	1296	1283	1067	1122	1156		ENSMUSG00000009030	1071	1011	785	930	818	774	918	737
ENSMUSG00000008999	696	548	453	660	559	731	837	794	672	576		ENSMUSG00000009035	2441	3011	2317	2641	2335	2358	2404	2377
ENSMUSG00000009013	10816	8875	7859	8906	9331	8124	8402	9151	10521	7938		ENSMUSG00000009070	21	9	11	8	16	8	21	18
ENSMUSG00000009030	1570	1321	1065	1078	1289	1554	1667	1246	1330	1321		ENSMUSG00000009073	4418	4586	3424	4245	3680	3743	3892	3419
ENSMUSG00000009035	4846	4395	3686	4159	4681	2989	3690	3957	4061	4220		ENSMUSG00000009075	1278	1522	1293	1374	1251	1162	1311	1201
ENSMUSG00000009070	10	11	24	9	33	4	20	8	19	9		ENSMUSG00000009076	365	310	200	256	249	254	336	260
ENSMUSG00000009073	6883	6066	5448	5770	6265	5385	6499	6458	5606	6120		ENSMUSG00000009079	8086	8537	6796	7749	6611	6773	7472	6892
ENSMUSG00000009075	5096	3825	3797	3848	4265	4121	4912	4310	4331	4551		ENSMUSG00000009090	6560	6788	4862	5990	5581	5464	5713	5566
ENSMUSG00000009076	651	593	511	550	518	502	593	612	686	547		ENSMUSG00000009092	54	60	27	49	43	43	57	22
ENSMUSG00000009079	13125	11305	9630	9939	11191	8845	9625	9740	11701	10038		ENSMUSG00000009097	48	31	48	40	38	54	38	36
ENSMUSG00000009090	11426	10258	9361	11183	12026	8693	11149	11395	10319	11087		ENSMUSG00000009108	5	7	9	18	3	4	1	10
ENSMUSG00000009092	113	55	56	103	85	52	64	93	61	62		ENSMUSG00000009112	1611	1709	1403	1621	1536	1472	1529	1332
ENSMUSG00000009097	65	59	42	39	57	52	35	50	116	71		ENSMUSG00000009145	19	38	28	22	27	31	38	23
ENSMUSG00000009108	15	4	15	4	6	0	19	4	0	4		ENSMUSG00000009207	1338	1481	1362	1625	1284	1166	1245	1021
ENSMUSG00000009112	2764	2723	2708	2579	3028	1851	2138	2478	2086	2433		ENSMUSG00000009210	19	4	11	2	10	12	12	10
ENSMUSG00000009114	10	7	0	8	3	8	9	11	3	11		ENSMUSG00000009214	8	4	6	7	6	3	7	2
ENSMUSG00000009145	50	21	16	30	32	26	25	18	29	12		ENSMUSG00000009216	4364	5373	3895	4389	4492	4408	4431	4717
ENSMUSG00000009185	8	4	4	0	6	8	26	16	30	18		ENSMUSG00000009246	18	12	9	20	13	7	20	16
ENSMUSG00000009207	2339	1892	1473	1537	1761	1664	1746	1740	1716	1798		ENSMUSG00000009248	5	8	2	10	4	4	17	4
ENSMUSG00000009210	20	11	8	7	12	12	6	12	3	9		ENSMUSG00000009281	101	81	82	68	64	50	78	61
ENSMUSG00000009216	5532	6322	5632	5740	5801	4449	5068	5889	5180	5759		ENSMUSG00000009291	1994	2214	1625	2055	1655	1595	1794	1798
ENSMUSG00000009246	13	17	15	13	9	11	23	23	8	22		ENSMUSG00000009292	1447	1821	1407	1633	1347	1341	1428	1115
ENSMUSG00000009248	29	3	7	13	7	15	18	1	9	13		ENSMUSG00000009293	1431	1423	1079	1258	1208	1182	1483	1426
ENSMUSG00000009281	303	229	212	240	255	275	225	211	242	177		ENSMUSG00000009356	78	106	56	61	36	29	44	50
ENSMUSG00000009291	4268	3439	2892	3206	3571	2871	3635	3518	3395	3037		ENSMUSG00000009376	326	339	248	334	372	286	284	246
ENSMUSG00000009292	2666	2396	2004	2190	2782	2189	2220	2461	2257	2464		ENSMUSG00000009378	99	119	102	86	85	91	108	96
ENSMUSG00000009293	2651	1927	2033	2320	2219	1925	2247	2227	2353	2174		ENSMUSG00000009394	14848	16379	11634	14349	14232	13641	14019	13039
ENSMUSG00000009350	7	1	3	4	3	6	3	6	12	14		ENSMUSG00000009406	1698	1766	1446	1763	1539	1603	1606	1330
ENSMUSG00000009356	129	122	80	70	78	107	73	92	91	126		ENSMUSG00000009418	4125	5058	4245	5326	4202	4180	3952	3489
ENSMUSG00000009376	237	233	255	216	236	198	280	327	199	253		ENSMUSG00000009470	2685	3144	2776	3152	2688	2384	2616	2167
ENSMUSG00000009378	220	181	117	79	177	155	136	100	166	127		ENSMUSG00000009471	2	2	1	8	4	8	8	8
ENSMUSG00000009394	26449	23862	22594	23782	25481	19284	22454	23931	21885	23585		ENSMUSG00000009487	6	11	10	5	9	5	7	7
ENSMUSG00000009406	3484	2963	2778	3130	2826	2598	3158	3426	2358	3020		ENSMUSG00000009535	2438	2389	2028	2246	2101	1913	2063	1978
ENSMUSG00000009418	6304	6019	5402	5098	6869	4089	4354	4748	4045	5167		ENSMUSG00000009545	33	40	32	29	12	30	48	25
ENSMUSG00000009470	5957	4251	3650	3739	4569	4121	4720	3707	3187	4086		ENSMUSG00000009549	2887	2708	2006	2183	2483	2290	2685	2832
ENSMUSG00000009535	4440	4003	3533	3644	3556	3703	4502	3839	3849	3948		ENSMUSG00000009551	78	58	50	47	47	44	54	51
ENSMUSG00000009545	36	9	27	22	19	8	12	15	24	12		ENSMUSG00000009555	3136	3373	2609	2785	2808	2942	3110	2953
ENSMUSG00000009549	4737	4264	3707	4422	4159	4470	5009	4668	5120	3980		ENSMUSG00000009563	499	611	464	467	493	520	465	596
ENSMUSG00000009551	94	92	71	79	73	72	92	83	80	102		ENSMUSG00000009566	280	262	205	257	205	249	272	235
ENSMUSG00000009555	4702	3977	3786	4127	4446	3836	3936	3925	4785	4132		ENSMUSG00000009569	4862	5915	4758	5427	5157	5030	4659	4836
ENSMUSG00000009563	1077	856	955	949	999	889	1049	854	1134	944		ENSMUSG00000009575	7129	7611	6545	7935	6564	6180	6750	5556
ENSMUSG00000009566	437	394	326	344	392	232	420	315	460	285		ENSMUSG00000009585	93	121	84	105	81	88	105	114
ENSMUSG00000009569	9594	9120	8336	8247	10103	6176	7429	8170	6403	7527		ENSMUSG00000009596	20	16	23	17	9	28	16	20
ENSMUSG00000009575	12984	11504	9259	9552	10383	9537	10634	9795	8544	9494		ENSMUSG00000009614	579	533	423	447	483	431	445	412
ENSMUSG00000009585	147	103	111	115	169	306	270	174	236	201		ENSMUSG00000009621	642	803	529	755	656	655	682	629
ENSMUSG00000009596	14	21	6	14	13	21	3	5	10	11		ENSMUSG00000009628	72	79	77	93	63	54	70	57
ENSMUSG00000009614	1071	919	856	936	959	746	904	929	775	890		ENSMUSG00000009630	3193	3478	2839	3137	3544	3567	3842	3701
ENSMUSG00000009621	1197	966	960	973	1215	813	974	913	989	995		ENSMUSG00000009633	149	131	121	122	123	119	146	130
ENSMUSG00000009628	61	67	31	47	58	61	72	82	58	56		ENSMUSG00000009640	1207	1069	748	879	921	807	1044	865
ENSMUSG00000009630	6182	5822	5147	5299	5534	4658	6048	5498	6134	5361		ENSMUSG00000009647	852	998	783	940	871	857	828	945
ENSMUSG00000009633	332	290	229	292	290	260	266	239	368	236		ENSMUSG00000009654	4	4	4	3	3	1	6	5
ENSMUSG00000009640	1685	1433	1374	1442	1558	1153	1346	1389	1553	1450		ENSMUSG00000009670	5	1	8	1	6	6	5	6
ENSMUSG00000009647	1834	1662	1500	1614	1607	1154	1350	1477	1558	1567		ENSMUSG00000009681	4698	6261	4512	5542	4957	5459	4960	4426
ENSMUSG00000009670	11	6	6	7	7	7	9	16	13	4		ENSMUSG00000009687	323	510	289	396	326	371	390	381
ENSMUSG00000009681	10088	8980	8989	9221	10091	6991	8404	8599	7442	8717		ENSMUSG00000009731	421	485	436	499	350	424	341	432
ENSMUSG00000009687	422	320	222	395	451	575	527	510	830	608		ENSMUSG00000009733	876	1033	825	1002	810	749	855	759
ENSMUSG00000009731	711	632	633	688	790	532	629	618	600	632		ENSMUSG00000009734	108	112	110	117	73	75	125	83
ENSMUSG00000009733	1790	1573	1309	1521	1645	1127	1425	1300	1393	1405		ENSMUSG00000009739	3796	4007	3459	3753	3467	3559	3593	3402
ENSMUSG00000009734	133	120	84	63	186	100	120	79	78	97		ENSMUSG00000009741	3135	3465	3006	3477	2891	3135	3231	2780
ENSMUSG00000009739	7789	6834	6620	6718	7331	5185	6695	6436	5891	6358		ENSMUSG00000009772	61	61	54	42	42	59	34	41
ENSMUSG00000009741	5729	4589	4016	4248	4832	3336	3846	3816	4302	4479		ENSMUSG00000009828	940	1184	951	1126	977	928	926	849
ENSMUSG00000009772	108	88	75	90	91	89	108	134	82	58		ENSMUSG00000009863	4535	4027	3148	3401	3497	3310	3732	3794
ENSMUSG00000009828	1581	1291	1176	1199	1506	959	941	1073	1169	1212		ENSMUSG00000009876	44	65	35	56	42	43	48	46
ENSMUSG00000009863	7121	6456	6073	6292	6232	5511	6969	6648	8026	5972		ENSMUSG00000009894	10344	10448	7693	8792	8919	8490	9923	9539
ENSMUSG00000009876	115	75	76	82	78	63	115	94	82	114		ENSMUSG00000009905	1242	1356	1131	1367	1186	1130	1192	1161
ENSMUSG00000009894	18899	16369	16086	17446	17719	14875	18411	17981	18885	16833		ENSMUSG00000009907	1772	1752	1507	1754	1557	1495	1568	1485
ENSMUSG00000009905	2357	2043	1661	1744	1950	1772	2043	1968	1967	1979		ENSMUSG00000009927	8761	6419	5036	5136	5883	5103	7370	6346
ENSMUSG00000009907	2588	2361	1722	2059	2201	2246	2456	2195	2225	2239		ENSMUSG00000009995	1796	1916	1509	1842	1522	1596	1611	1632
ENSMUSG00000009927	10500	9230	8395	9765	8375	11011	12760	11521	11638	9088		ENSMUSG00000010021	294	292	201	215	255	228	243	216
ENSMUSG00000009995	2630	2159	1952	2389	2446	2043	2323	2278	2388	2416		ENSMUSG00000010025	1731	1724	1461	1750	1492	1456	1465	1360
ENSMUSG00000010021	322	326	275	248	281	297	261	300	314	276		ENSMUSG00000010044	60	101	73	80	88	82	88	61
ENSMUSG00000010025	3743	3280	2750	2825	3279	2379	2818	2902	3053	3003		ENSMUSG00000010045	1183	1065	916	961	1063	1013	1165	1101
ENSMUSG00000010044	142	111	81	84	132	114	138	132	154	107		ENSMUSG00000010047	360	392	292	342	275	301	340	354
ENSMUSG00000010045	2131	1923	1634	1820	1939	1559	1807	1907	1927	1702		ENSMUSG00000010048	308	395	293	337	282	284	318	319
ENSMUSG00000010047	603	506	387	421	568	438	567	468	642	505		ENSMUSG00000010051	81	112	55	61	52	67	67	65
ENSMUSG00000010048	439	349	271	280	415	303	384	244	419	265		ENSMUSG00000010054	1772	1803	1410	1492	1636	1531	1733	1640
ENSMUSG00000010051	175	160	112	170	222	154	203	139	132	175		ENSMUSG00000010057	961	995	743	876	842	849	924	917
ENSMUSG00000010054	3514	3104	2776	2859	2983	2800	3251	3375	3516	2729		ENSMUSG00000010064	2527	3493	2409	2721	2383	2486	2249	2613
ENSMUSG00000010057	1700	1413	1299	1444	1530	1293	1564	1552	1725	1384		ENSMUSG00000010066	2400	2959	2436	2891	2129	2148	2333	2200
ENSMUSG00000010064	4869	4244	3445	3644	4446	2535	3033	3312	3747	3187		ENSMUSG00000010067	253	312	214	256	232	191	213	228
ENSMUSG00000010066	5704	4637	3637	4122	5323	2794	3566	3941	4109	4819		ENSMUSG00000010080	231	268	250	291	187	208	229	189
ENSMUSG00000010067	395	297	346	393	410	301	313	333	328	344		ENSMUSG00000010086	13170	14769	10912	13259	11284	11802	13051	10208
ENSMUSG00000010080	870	625	546	479	602	483	489	527	673	744		ENSMUSG00000010095	3800	4376	3578	3945	3501	3583	3840	3927
ENSMUSG00000010086	18232	15218	13618	15094	17410	12591	14132	14489	15538	16003		ENSMUSG00000010097	3623	4236	3236	4006	3227	3278	4037	3548
ENSMUSG00000010095	7386	5999	5908	6743	6941	4530	5590	5571	6344	5389		ENSMUSG00000010110	2277	2449	1958	2266	2043	1930	2278	2154
ENSMUSG00000010097	5742	4409	3936	4464	5104	3389	4048	3591	4260	3719		ENSMUSG00000010122	343	366	236	295	179	156	369	196
ENSMUSG00000010110	4338	3189	3045	3731	3626	3157	3465	3453	3458	3191		ENSMUSG00000010136	31	22	12	32	34	25	22	29
ENSMUSG00000010122	213	202	76	176	185	124	170	242	260	106		ENSMUSG00000010142	33	31	31	28	14	36	16	23
ENSMUSG00000010136	79	35	60	45	52	32	36	48	42	66		ENSMUSG00000010154	996	1033	813	909	830	856	973	979
ENSMUSG00000010142	36	48	42	59	49	96	98	65	84	117		ENSMUSG00000010175	585	960	918	1022	666	661	555	479
ENSMUSG00000010154	1627	1498	1302	1444	1605	970	1309	1344	1587	1448		ENSMUSG00000010277	9037	10671	8537	10015	8600	8337	8605	7531
ENSMUSG00000010175	1944	1549	1112	1229	1700	1315	1285	1390	1175	1771		ENSMUSG00000010290	1188	1208	988	1193	958	1007	1020	897
ENSMUSG00000010277	20271	17651	16386	15476	18230	12521	14349	15268	13355	16302		ENSMUSG00000010307	668	551	392	419	464	458	501	442
ENSMUSG00000010290	2443	2021	1672	1673	2062	1592	1863	1607	1846	1741		ENSMUSG00000010311	31	37	35	24	18	25	26	33
ENSMUSG00000010307	1005	841	725	890	832	820	1065	951	982	787		ENSMUSG00000010342	32	26	9	15	17	23	14	16
ENSMUSG00000010311	86	52	38	40	46	30	44	42	42	33		ENSMUSG00000010358	55	60	45	47	46	36	40	37
ENSMUSG00000010342	10	28	17	28	17	13	25	18	38	42		ENSMUSG00000010362	245	235	153	151	149	151	184	171
ENSMUSG00000010358	101	48	54	132	80	147	116	61	217	173		ENSMUSG00000010376	3825	3333	2422	2571	3014	2696	3428	3228
ENSMUSG00000010362	441	409	283	444	446	529	548	447	434	318		ENSMUSG00000010392	1786	1857	1547	1880	1552	1488	1528	1464
ENSMUSG00000010376	4439	3717	3147	3863	3411	3830	4166	3895	4715	3422		ENSMUSG00000010406	853	773	555	565	664	641	853	635
ENSMUSG00000010392	3286	2958	2555	2487	2879	1972	2544	2477	2519	2579		ENSMUSG00000010453	3088	3843	3089	3694	3021	3093	3218	2938
ENSMUSG00000010406	1438	1305	1038	1332	1357	1366	1389	1616	1729	1179		ENSMUSG00000010461	77	90	97	118	101	77	66	61
ENSMUSG00000010453	6900	5231	5121	5481	6033	4428	5199	5245	4963	5353		ENSMUSG00000010476	192	201	153	181	157	81	144	177
ENSMUSG00000010461	288	202	161	229	246	191	239	159	203	188		ENSMUSG00000010492	46	59	43	59	65	48	40	38
ENSMUSG00000010476	614	511	411	606	587	386	597	588	565	782		ENSMUSG00000010505	670	730	529	571	497	475	550	353
ENSMUSG00000010492	75	32	58	55	151	28	49	55	48	52		ENSMUSG00000010517	1128	1016	871	1047	956	922	859	926
ENSMUSG00000010505	1553	1195	866	1084	1178	818	1011	906	899	1248		ENSMUSG00000010529	149	191	146	180	181	160	233	173
ENSMUSG00000010517	2321	1903	1801	2130	1867	1592	2127	1957	2219	2023		ENSMUSG00000010538	18	26	18	25	22	16	9	19
ENSMUSG00000010529	266	203	207	228	184	192	235	174	223	172		ENSMUSG00000010554	1088	1365	981	1315	1064	1058	1311	861
ENSMUSG00000010538	22	29	15	16	23	19	32	20	17	27		ENSMUSG00000010592	113	119	108	113	111	100	85	107
ENSMUSG00000010554	2485	1909	1437	1904	1964	1632	1519	1798	1721	1650		ENSMUSG00000010601	16	11	10	14	15	9	5	8
ENSMUSG00000010592	158	117	36	80	82	94	119	90	117	83		ENSMUSG00000010607	889	752	556	609	713	671	805	789
ENSMUSG00000010601	6	9	19	21	15	6	13	19	15	7		ENSMUSG00000010608	4311	4685	3910	4733	4095	3641	4001	3427
ENSMUSG00000010607	1251	1201	1143	1224	1214	1236	1291	1320	1517	1093		ENSMUSG00000010609	608	655	551	557	587	605	610	554
ENSMUSG00000010608	7133	5287	3930	4776	4959	5440	5515	4490	6210	5637		ENSMUSG00000010651	24	21	22	31	23	20	14	22
ENSMUSG00000010609	1089	900	766	903	1069	802	939	895	1009	952		ENSMUSG00000010660	463	555	387	419	388	426	415	441
ENSMUSG00000010651	35	30	44	61	46	63	33	43	43	45		ENSMUSG00000010663	7648	8094	6526	6982	6689	6307	6543	6049
ENSMUSG00000010660	678	669	591	567	621	723	716	726	761	613		ENSMUSG00000010721	1265	1270	991	1170	1096	1090	1113	1021
ENSMUSG00000010663	16060	13941	12201	13189	14197	10162	11730	11418	10694	11166		ENSMUSG00000010751	51	56	79	75	41	53	42	59
ENSMUSG00000010721	2129	1654	1432	1591	1648	1402	1952	1717	1623	1752		ENSMUSG00000010755	1964	2057	1568	1718	1674	1661	1875	1640
ENSMUSG00000010751	60	88	59	50	61	37	53	61	51	80		ENSMUSG00000010797	102	103	101	113	113	105	142	100
ENSMUSG00000010755	2864	2339	2233	2690	2744	1737	2045	2185	2532	2289		ENSMUSG00000010803	11354	11745	9873	11828	11161	9984	10678	9407
ENSMUSG00000010797	196	138	153	201	171	182	162	226	152	179		ENSMUSG00000010825	324	494	388	474	293	292	343	194
ENSMUSG00000010803	22462	16745	12164	14636	15481	19578	20257	17633	19180	17891		ENSMUSG00000010830	18	19	26	12	14	13	25	18
ENSMUSG00000010825	1423	1057	858	1108	1359	829	1007	1027	755	1446		ENSMUSG00000010911	405	432	329	370	315	321	374	279
ENSMUSG00000010830	22	18	26	45	35	23	20	20	27	15		ENSMUSG00000010914	1383	1410	1098	1342	1382	1176	1307	1258
ENSMUSG00000010911	685	542	437	599	562	510	566	538	652	470		ENSMUSG00000010936	1068	1247	981	1109	992	988	1030	950
ENSMUSG00000010914	2779	2262	1940	2049	2179	1742	1961	1991	2351	2021		ENSMUSG00000011034	11	6	4	7	1	3	13	3
ENSMUSG00000010936	1917	1754	1717	1825	1858	1370	1683	1709	1673	1668		ENSMUSG00000011096	2340	2644	1867	2174	2238	2263	2277	2163
ENSMUSG00000011034	133	93	70	142	95	107	106	130	97	136		ENSMUSG00000011114	1266	1140	849	1074	973	977	1031	960
ENSMUSG00000011096	3182	2658	2272	2866	3069	2622	2927	2961	3028	2627		ENSMUSG00000011148	1224	1155	934	1026	901	879	969	1143
ENSMUSG00000011114	1763	1695	1514	1651	1726	1448	1898	1828	1690	1649		ENSMUSG00000011154	62	44	43	33	26	33	27	28
ENSMUSG00000011148	1986	1698	1519	1792	1923	1436	1982	1857	2116	1790		ENSMUSG00000011158	1188	1365	991	1156	1000	1107	1085	995
ENSMUSG00000011154	81	41	50	48	65	45	62	71	119	57		ENSMUSG00000011171	283	375	284	250	213	214	222	258
ENSMUSG00000011158	2063	1866	1910	1854	2210	1625	1927	1909	1950	1855		ENSMUSG00000011179	2318	2382	1852	1941	1739	1728	1951	2346
ENSMUSG00000011171	585	459	437	437	445	363	357	380	306	403		ENSMUSG00000011254	267	213	192	236	206	209	252	201
ENSMUSG00000011179	4646	3822	3776	4007	3808	3003	3504	3562	3757	3884		ENSMUSG00000011256	641	684	499	707	563	568	668	457
ENSMUSG00000011254	314	307	257	266	304	266	293	328	374	322		ENSMUSG00000011257	1666	1617	1270	1473	1275	1349	1546	1276
ENSMUSG00000011256	837	665	652	619	769	489	466	612	602	628		ENSMUSG00000011263	18	19	31	20	13	15	19	20
ENSMUSG00000011257	2633	2452	1899	2496	2348	1841	2172	2187	2371	2133		ENSMUSG00000011267	36	54	30	30	41	40	36	36
ENSMUSG00000011263	6	32	25	27	15	25	28	13	16	25		ENSMUSG00000011305	46	75	52	54	40	35	57	41
ENSMUSG00000011267	47	72	97	111	93	60	86	108	100	97		ENSMUSG00000011306	2146	2090	1729	1904	1835	1662	1832	1811
ENSMUSG00000011305	50	28	54	82	38	88	87	86	61	46		ENSMUSG00000011382	312	274	245	257	235	253	247	281
ENSMUSG00000011306	3006	2803	2505	2618	2951	2125	2888	2791	3126	2721		ENSMUSG00000011427	493	583	424	570	477	487	602	444
ENSMUSG00000011382	431	491	337	399	456	517	686	497	470	495		ENSMUSG00000011463	4	3	5	12	6	5	6	1
ENSMUSG00000011427	1123	757	494	566	777	605	754	582	748	514		ENSMUSG00000011486	8	4	8	9	2	7	12	8
ENSMUSG00000011486	15	1	16	0	3	7	17	5	10	15		ENSMUSG00000011589	2383	2634	1906	2305	2219	2179	2699	2084
ENSMUSG00000011589	2829	2217	2155	2470	2707	2101	2327	2394	2628	2386		ENSMUSG00000011658	291	427	318	382	289	365	353	318
ENSMUSG00000011658	740	592	507	599	709	528	561	714	691	555		ENSMUSG00000011751	10455	12891	9491	11440	10143	10969	11013	8993
ENSMUSG00000011751	18537	15297	14836	17092	17938	12472	14228	14809	14013	16470		ENSMUSG00000011752	6130	6039	4611	5272	4993	4861	5499	5039
ENSMUSG00000011752	11872	10971	9972	10517	11233	8399	10347	10783	10714	10051		ENSMUSG00000011831	2367	2476	2270	2668	2346	2041	2125	2031
ENSMUSG00000011831	4100	3367	2279	3117	3004	3061	3411	2788	2915	3293		ENSMUSG00000011832	3993	4082	3301	3736	3518	3637	3903	3361
ENSMUSG00000011832	6349	5200	5104	5312	5978	4166	5097	5239	5091	4985		ENSMUSG00000011837	873	788	573	673	635	613	654	674
ENSMUSG00000011837	1399	1251	1107	1231	1431	1177	1416	1465	1651	1194		ENSMUSG00000011877	10016	12228	9514	10898	10883	11621	10771	11026
ENSMUSG00000011877	19756	17241	16531	19135	18504	16349	17803	18210	15250	16602		ENSMUSG00000011884	1243	1312	1058	1239	1099	1086	1096	952
ENSMUSG00000011884	2924	2684	2270	2224	2686	1399	1547	1696	2168	1926		ENSMUSG00000011958	967	1016	895	986	835	850	868	811
ENSMUSG00000011958	1587	1193	975	1234	1372	1140	1337	1119	1307	1253		ENSMUSG00000011960	1433	1605	1452	1769	1363	1297	1389	1224
ENSMUSG00000011960	2821	2159	1857	1869	2455	1667	2027	1918	2043	1951		ENSMUSG00000012017	255	340	225	296	292	231	248	260
ENSMUSG00000012017	270	295	282	367	314	260	467	410	359	336		ENSMUSG00000012076	1968	2182	1576	1967	1777	1649	1878	1677
ENSMUSG00000012076	3730	3145	2660	2718	3166	2616	2956	2782	3237	2777		ENSMUSG00000012114	2021	2206	1805	2078	1836	1830	1804	1887
ENSMUSG00000012114	3796	3156	3032	3584	3444	2258	2766	3020	2552	2899		ENSMUSG00000012117	2505	2689	1890	2312	1952	2033	2218	2109
ENSMUSG00000012117	4162	3815	3299	3903	3762	3364	3975	3873	3854	4062		ENSMUSG00000012123	42	35	18	25	20	21	19	26
ENSMUSG00000012123	77	54	40	43	54	72	71	72	60	58		ENSMUSG00000012126	715	885	611	701	641	654	672	640
ENSMUSG00000012126	779	721	646	684	768	599	563	712	906	634		ENSMUSG00000012187	4	11	5	10	9	6	8	7
ENSMUSG00000012187	13	27	19	33	13	21	20	11	15	13		ENSMUSG00000012296	665	1063	810	962	735	771	871	757
ENSMUSG00000012296	1755	1094	1198	1571	1616	943	1015	1152	1332	1260		ENSMUSG00000012405	5472	4990	3752	4030	4513	4294	4897	4917
ENSMUSG00000012405	11325	9846	9109	10027	9845	10347	11989	10746	11105	9719		ENSMUSG00000012422	1807	1911	1584	1881	1697	1582	1822	1524
ENSMUSG00000012422	2725	2140	1534	1992	2076	2188	2465	2139	2174	2161		ENSMUSG00000012428	14	7	15	16	9	12	5	12
ENSMUSG00000012428	13	8	1	0	7	26	15	12	24	18		ENSMUSG00000012429	499	371	337	333	367	322	344	348
ENSMUSG00000012429	567	511	378	454	360	445	482	499	494	503		ENSMUSG00000012443	60	70	45	92	68	53	60	40
ENSMUSG00000012443	81	68	33	47	63	40	63	46	39	37		ENSMUSG00000012483	294	277	220	258	245	260	257	287
ENSMUSG00000012483	499	382	230	243	266	352	447	296	448	256		ENSMUSG00000012519	13	6	3	13	2	6	9	4
ENSMUSG00000012519	5	4	3	3	7	32	14	1	22	15		ENSMUSG00000012535	1652	2093	1532	1941	1702	1561	1803	1439
ENSMUSG00000012520	39	55	38	32	58	38	52	44	61	61		ENSMUSG00000012609	1242	1383	1168	1231	1068	1057	1233	849
ENSMUSG00000012535	3953	3180	2924	2865	3417	2737	3084	2980	2848	3027		ENSMUSG00000012640	835	954	883	1011	813	702	892	706
ENSMUSG00000012609	3987	3112	2545	2974	3490	2343	2375	2682	2758	3073		ENSMUSG00000012705	16	18	17	10	9	18	14	17
ENSMUSG00000012640	1665	1132	914	902	1066	1048	1259	914	1072	869		ENSMUSG00000012777	5	8	3	6	0	2	0	3
ENSMUSG00000012705	16	26	15	15	24	15	11	15	15	11		ENSMUSG00000012819	175	163	167	228	111	137	168	159
ENSMUSG00000012819	277	270	228	223	252	189	205	155	223	231		ENSMUSG00000012848	4767	4466	3553	3525	4020	3940	4240	5006
ENSMUSG00000012848	10508	8792	8212	9930	8680	11825	13092	12062	12016	9104		ENSMUSG00000012889	9	3	13	9	2	2	6	6
ENSMUSG00000012889	1	2	4	12	1	4	7	8	9	17		ENSMUSG00000013033	19142	22538	16649	19252	18831	19225	19388	16945
ENSMUSG00000013033	26767	25174	22313	24516	27032	18001	20314	22621	20066	23160		ENSMUSG00000013076	1493	2065	1652	2214	1636	1440	1433	1316
ENSMUSG00000013076	3582	3197	2785	2557	3640	2458	2543	2530	2419	2900		ENSMUSG00000013089	2947	3446	2939	3384	3307	3220	3654	3374
ENSMUSG00000013089	7338	5273	6444	6604	6580	3757	4694	5573	4712	5436		ENSMUSG00000013091	14	11	21	12	6	6	7	11
ENSMUSG00000013091	33	24	19	24	26	9	13	22	23	18		ENSMUSG00000013150	1169	1195	835	1079	977	1006	1139	1030
ENSMUSG00000013150	1742	1442	1267	1600	1479	1195	1230	1590	1532	1346		ENSMUSG00000013155	294	313	246	264	262	223	297	276
ENSMUSG00000013155	387	277	345	331	345	302	273	415	414	338		ENSMUSG00000013158	17	16	12	20	12	16	10	14
ENSMUSG00000013158	10	9	9	11	26	17	8	11	10	15		ENSMUSG00000013160	6637	6636	4829	5556	5580	5516	6097	6430
ENSMUSG00000013160	11702	10435	9957	11455	11218	9579	10874	11682	11976	10889		ENSMUSG00000013236	18210	22830	17154	20881	18157	20196	20414	17488
ENSMUSG00000013236	26009	23156	22176	23232	27302	16139	18188	20527	18929	21175		ENSMUSG00000013275	2876	3249	2500	3016	2470	2444	2881	2584
ENSMUSG00000013275	6376	5025	4339	4758	5210	3633	4606	4613	3965	4601		ENSMUSG00000013367	1991	2167	1669	1936	1680	1727	2019	1665
ENSMUSG00000013367	3083	2914	2501	2709	3184	2217	2530	2321	2644	2901		ENSMUSG00000013418	6	11	8	3	7	10	11	22
ENSMUSG00000013418	11	14	16	6	18	15	8	17	6	14		ENSMUSG00000013419	4027	4678	3643	3980	3964	3944	4291	4035
ENSMUSG00000013419	7260	5880	6016	6315	7122	5168	6254	5958	6058	5530		ENSMUSG00000013465	1853	2066	1540	1624	1638	1521	1715	1610
ENSMUSG00000013465	3103	2791	2447	2499	3026	2366	2991	2876	3006	2729		ENSMUSG00000013483	22	23	11	12	15	12	19	13
ENSMUSG00000013483	13	36	11	3	26	18	14	14	40	12		ENSMUSG00000013495	1102	1126	914	1074	953	1022	954	932
ENSMUSG00000013495	1528	1450	1221	1301	1332	1272	1415	1481	1608	1397		ENSMUSG00000013523	7624	7040	5508	6191	5350	4842	5949	5298
ENSMUSG00000013523	12898	11705	9602	12255	10805	11094	12777	12220	10799	11373		ENSMUSG00000013539	2859	3017	2121	2421	2536	2369	2811	2447
ENSMUSG00000013539	4382	3911	3268	3676	3803	3709	4061	4147	4020	3837		ENSMUSG00000013584	684	470	298	450	381	375	496	493
ENSMUSG00000013584	516	519	302	527	386	741	862	720	645	635		ENSMUSG00000013593	8100	7831	6161	6491	6931	6595	7036	7224
ENSMUSG00000013593	14762	12342	11416	12330	12710	11094	13417	12687	14001	11491		ENSMUSG00000013611	17	20	12	13	20	13	21	17
ENSMUSG00000013611	32	30	16	5	31	32	23	21	16	19		ENSMUSG00000013622	1366	1351	1046	1146	1279	1105	1234	1480
ENSMUSG00000013622	2621	2393	2061	2396	2380	2474	3020	2628	2859	2420		ENSMUSG00000013629	881	1234	827	1113	928	1004	975	803
ENSMUSG00000013629	1601	1493	1433	1505	1814	1219	1253	1453	1306	1426		ENSMUSG00000013646	2557	2764	1977	2408	2205	2084	2483	2106
ENSMUSG00000013646	4195	3493	3051	3342	3857	3031	3385	3104	3446	3124		ENSMUSG00000013662	3376	3375	2775	3275	3156	2868	3068	2978
ENSMUSG00000013662	6209	5334	4043	4691	4313	5217	6288	5054	5513	5133		ENSMUSG00000013663	4511	5014	4425	5053	4693	4266	4264	3852
ENSMUSG00000013663	7984	6608	5889	5869	6071	6016	7013	6499	5773	6948		ENSMUSG00000013698	19104	18472	14202	15957	15541	14557	17825	17090
ENSMUSG00000013698	35455	30246	27931	31663	29515	27846	31784	31195	29629	29418		ENSMUSG00000013701	1878	1633	1155	1409	1465	1315	1645	1397
ENSMUSG00000013701	3038	2494	2372	2417	2409	2070	2526	2502	2650	2251		ENSMUSG00000013707	91	72	65	66	70	76	71	60
ENSMUSG00000013707	95	93	94	104	73	160	147	138	192	137		ENSMUSG00000013736	1309	1248	1087	1255	1108	1134	1087	1137
ENSMUSG00000013736	2499	2104	1569	1821	1959	2151	2433	1961	2237	2029		ENSMUSG00000013766	59	47	33	38	38	46	22	42
ENSMUSG00000013766	111	99	65	74	140	85	119	152	168	111		ENSMUSG00000013787	8744	9580	7328	8246	7876	7908	8298	8061
ENSMUSG00000013787	13658	11893	11974	12997	13271	10444	13470	12881	12453	12184		ENSMUSG00000013822	1552	1458	1105	1040	1235	1237	1501	1399
ENSMUSG00000013822	2405	1740	1577	2040	2067	2027	2151	1939	2318	1836		ENSMUSG00000013833	2441	2681	2007	2129	2189	2225	2292	2102
ENSMUSG00000013833	3355	3137	3069	3462	3157	2915	3407	3486	2888	3344		ENSMUSG00000013846	884	1099	752	1093	833	896	897	746
ENSMUSG00000013846	1663	1618	1501	1299	1904	1020	1189	1415	1200	1462		ENSMUSG00000013858	5170	6002	4424	4791	5166	5222	6161	5614
ENSMUSG00000013858	7529	6046	5991	7027	6903	5397	6076	6534	7191	6391		ENSMUSG00000013878	894	972	742	862	786	671	707	761
ENSMUSG00000013878	1419	1280	805	1193	1134	1281	1451	1334	1435	1473		ENSMUSG00000013921	13510	15818	12240	14389	13081	12757	12829	13771
ENSMUSG00000013921	27427	24920	23079	25873	27295	19786	25190	26035	21396	25581		ENSMUSG00000013936	13	18	12	13	10	14	19	8
ENSMUSG00000013936	31	17	21	32	22	27	11	26	22	16		ENSMUSG00000013973	90	88	74	72	91	86	115	66
ENSMUSG00000013973	215	161	132	223	263	210	196	191	177	154		ENSMUSG00000013974	16	6	14	4	11	8	16	6
ENSMUSG00000013974	22	24	9	13	29	6	14	5	9	18		ENSMUSG00000013997	1117	1108	898	968	876	874	953	833
ENSMUSG00000013997	1605	1347	1196	1534	1432	1154	1314	1401	1650	1372		ENSMUSG00000014030	35	33	23	27	27	12	27	26
ENSMUSG00000014030	69	64	45	39	50	40	61	66	47	61		ENSMUSG00000014039	616	758	608	748	627	661	732	580
ENSMUSG00000014039	1356	1051	948	950	1248	837	879	843	817	939		ENSMUSG00000014074	1399	1354	1055	1193	1174	1089	1237	1096
ENSMUSG00000014074	2449	1872	1844	1873	2105	1846	2195	1942	2193	2000		ENSMUSG00000014075	412	356	246	287	292	321	303	339
ENSMUSG00000014075	538	458	359	410	422	455	501	540	539	458		ENSMUSG00000014077	4723	4822	3921	4812	4249	4080	4091	4076
ENSMUSG00000014077	8746	7846	6937	7168	7865	6443	7573	7984	8067	7795		ENSMUSG00000014158	125	124	124	148	118	100	127	111
ENSMUSG00000014158	427	159	197	177	287	178	187	168	296	194		ENSMUSG00000014164	699	883	727	942	706	783	879	559
ENSMUSG00000014164	3370	2775	2820	2806	3343	2003	2155	2308	2351	2570		ENSMUSG00000014177	914	893	692	797	739	691	750	701
ENSMUSG00000014177	1441	1410	1043	1028	1152	1362	1434	1135	1417	1025		ENSMUSG00000014195	3160	3388	2664	2989	2804	2559	3039	3038
ENSMUSG00000014195	6606	5619	4804	5527	5731	4491	5573	5116	6410	5302		ENSMUSG00000014198	67	81	69	27	27	21	59	32
ENSMUSG00000014198	422	396	261	354	440	291	357	382	404	528		ENSMUSG00000014226	2396	2444	1950	2504	2211	2134	2521	2322
ENSMUSG00000014226	4518	3403	2697	3471	3314	3390	3617	3267	3941	3554		ENSMUSG00000014232	410	412	314	344	369	351	404	403
ENSMUSG00000014232	695	597	496	600	579	664	587	671	799	650		ENSMUSG00000014243	299	225	187	186	256	199	259	274
ENSMUSG00000014243	525	469	349	456	405	450	590	420	441	434		ENSMUSG00000014245	192	235	227	229	146	164	202	163
ENSMUSG00000014245	354	365	285	286	355	260	231	265	286	325		ENSMUSG00000014294	2018	1905	1338	1321	1763	1646	2233	2298
ENSMUSG00000014294	3836	3030	2705	3607	2829	4025	4081	3927	4074	3107		ENSMUSG00000014301	362	391	310	330	365	374	363	480
ENSMUSG00000014301	1214	1041	923	1007	1063	1025	1226	1063	1413	958		ENSMUSG00000014303	430	580	498	532	435	467	489	437
ENSMUSG00000014303	864	684	526	656	817	567	740	637	637	631		ENSMUSG00000014313	9851	7012	5534	5968	6868	6236	7689	7544
ENSMUSG00000014313	13887	12152	10296	11857	10642	14129	15131	14012	14723	10444		ENSMUSG00000014329	305	308	244	278	246	249	253	237
ENSMUSG00000014329	396	438	266	344	352	326	382	342	345	419		ENSMUSG00000014349	4317	4427	3429	3850	3660	3619	3995	3773
ENSMUSG00000014349	6722	5821	5197	5993	6095	4761	5979	5841	5913	5656		ENSMUSG00000014353	1663	1694	1397	1622	1474	1344	1392	1306
ENSMUSG00000014353	2475	2149	1743	1905	2116	2025	2214	2014	2201	2191		ENSMUSG00000014355	3121	3426	2830	3338	2771	2587	2603	2287
ENSMUSG00000014355	5733	5466	4733	4680	5554	3672	4375	4317	4150	4744		ENSMUSG00000014361	774	868	832	924	736	781	876	817
ENSMUSG00000014361	2304	1389	1435	1619	1878	1530	1926	1628	1153	1239		ENSMUSG00000014402	2052	2061	1656	1921	1772	1644	1843	2009
ENSMUSG00000014402	3940	3181	2869	3254	2955	2665	3608	3122	3820	2980		ENSMUSG00000014418	741	771	624	806	615	600	626	587
ENSMUSG00000014418	1206	1118	1011	1028	1177	931	896	824	1113	933		ENSMUSG00000014426	1572	1928	1490	1876	1644	1520	1607	1375
ENSMUSG00000014426	3536	3000	2980	3046	3388	2307	2797	2912	2520	2991		ENSMUSG00000014444	146	272	229	305	208	232	235	182
ENSMUSG00000014444	233	229	211	225	326	204	220	225	222	328		ENSMUSG00000014470	1098	1411	1046	1126	1179	1278	1216	1328
ENSMUSG00000014470	2330	1869	1668	1991	2253	1557	1819	1834	2006	1797		ENSMUSG00000014496	2153	2132	1796	2151	1698	1642	1560	1409
ENSMUSG00000014496	4996	4268	3707	3956	4047	3405	4225	3851	3592	4063		ENSMUSG00000014498	2381	3343	2744	3267	2518	2462	2783	2124
ENSMUSG00000014498	5338	4694	4131	4145	5811	2869	3305	3505	3056	4141		ENSMUSG00000014503	418	491	439	530	385	370	388	359
ENSMUSG00000014503	798	614	496	601	638	515	443	555	524	616		ENSMUSG00000014504	1210	1186	967	931	1067	1083	1280	1170
ENSMUSG00000014504	1744	1588	1237	1480	1451	1588	1854	1625	2021	1500		ENSMUSG00000014547	216	240	208	304	209	179	209	174
ENSMUSG00000014547	2339	1739	1749	1742	2054	1252	1752	1535	1587	1772		ENSMUSG00000014550	1917	2046	1606	1971	1609	1548	1623	1357
ENSMUSG00000014550	4186	3660	3185	3146	3512	2679	3036	2997	2934	3331		ENSMUSG00000014551	1103	1141	769	961	856	867	1095	933
ENSMUSG00000014551	1787	1540	1341	1629	1536	1392	1529	1558	1671	1519		ENSMUSG00000014554	635	538	400	534	496	511	516	541
ENSMUSG00000014554	943	856	700	774	939	689	743	865	876	833		ENSMUSG00000014592	9016	10086	8520	10242	8604	7749	8333	7569
ENSMUSG00000014592	17907	15376	13270	14188	15767	12982	15295	15411	13286	16619		ENSMUSG00000014599	796	804	628	740	731	709	658	569
ENSMUSG00000014599	1609	1653	1284	1096	1665	1092	1465	1155	1543	1441		ENSMUSG00000014601	2729	3145	2171	2555	2569	2575	2727	2390
ENSMUSG00000014601	5008	4126	3732	4274	4871	3289	3926	3918	4307	4005		ENSMUSG00000014602	39148	46499	38215	46844	38238	38570	37199	34957
ENSMUSG00000014602	75684	67652	64800	66412	78562	54047	65424	68386	49795	67671		ENSMUSG00000014603	44	45	28	45	41	32	63	38
ENSMUSG00000014603	47	37	34	51	53	48	54	53	68	34		ENSMUSG00000014606	3719	3761	2744	2940	3216	2996	3367	3315
ENSMUSG00000014606	5836	5665	4759	5326	5647	4563	6194	6237	6637	5616		ENSMUSG00000014609	6	10	7	5	1	9	8	6
ENSMUSG00000014633	655	491	429	570	610	489	606	540	531	565		ENSMUSG00000014633	354	391	294	370	313	314	362	363
ENSMUSG00000014668	2151	1625	1333	1403	1823	1231	1471	1271	1555	1378		ENSMUSG00000014668	1140	1263	1059	1302	1089	1037	1137	1108
ENSMUSG00000014686	77	32	32	49	26	47	19	50	32	38		ENSMUSG00000014686	23	37	25	43	28	27	31	21
ENSMUSG00000014704	26	28	16	25	17	12	26	24	30	11		ENSMUSG00000014747	56	91	65	91	42	65	69	44
ENSMUSG00000014747	120	86	89	111	169	72	82	73	68	94		ENSMUSG00000014748	1424	1640	1271	1366	1221	1216	1376	1174
ENSMUSG00000014748	3398	2582	2344	2706	3009	2275	2843	2975	2741	2794		ENSMUSG00000014763	2124	2317	1922	2300	1923	1895	1937	1760
ENSMUSG00000014763	4180	3598	3264	3392	3855	2783	3471	3698	3226	3596		ENSMUSG00000014767	895	908	833	937	751	745	869	781
ENSMUSG00000014767	1609	1324	1150	1294	1305	1220	1391	1249	1320	1377		ENSMUSG00000014769	3728	3237	2491	2815	2773	2715	3106	3195
ENSMUSG00000014769	7373	6502	5769	6030	6184	5713	7210	6745	7717	5722		ENSMUSG00000014773	221	203	194	198	167	201	205	183
ENSMUSG00000014773	437	453	347	343	418	355	425	360	441	351		ENSMUSG00000014776	760	778	495	560	576	520	595	614
ENSMUSG00000014776	1029	1070	879	1015	1048	789	1190	987	1193	1001		ENSMUSG00000014778	351	445	308	351	317	326	382	281
ENSMUSG00000014778	707	552	337	466	615	457	523	425	487	453		ENSMUSG00000014782	131	238	185	268	150	158	214	139
ENSMUSG00000014782	393	231	231	282	404	214	211	175	254	218		ENSMUSG00000014786	1944	2276	1682	1983	1729	1747	2095	1761
ENSMUSG00000014786	2809	2372	2103	2772	2860	1857	2321	2313	2223	2410		ENSMUSG00000014791	210	262	227	247	185	186	203	227
ENSMUSG00000014791	397	388	285	324	345	285	315	334	341	310		ENSMUSG00000014813	111	138	127	128	111	142	96	100
ENSMUSG00000014813	192	101	122	155	162	120	217	171	160	122		ENSMUSG00000014837	596	673	511	571	589	521	691	509
ENSMUSG00000014837	930	885	699	739	995	701	705	776	684	759		ENSMUSG00000014846	2386	2173	1786	1927	1773	1673	1943	2118
ENSMUSG00000014846	5202	4112	3996	4600	4650	5274	5583	5819	5698	5226		ENSMUSG00000014850	795	738	641	748	581	633	592	603
ENSMUSG00000014850	1223	930	851	942	867	827	1113	981	1063	1077		ENSMUSG00000014852	56	76	34	37	59	42	59	56
ENSMUSG00000014852	68	42	51	91	55	55	87	73	73	58		ENSMUSG00000014856	875	768	559	667	659	621	735	689
ENSMUSG00000014856	1386	1046	1107	1126	1221	1159	1140	1308	1233	1066		ENSMUSG00000014859	1171	1202	908	1138	1032	1007	1269	1124
ENSMUSG00000014859	2011	1444	1462	1688	1776	1215	1546	1540	1487	1588		ENSMUSG00000014867	2114	2384	1744	1976	1875	1930	2048	1947
ENSMUSG00000014867	4085	3750	3106	3824	3645	2860	3523	3722	3794	3612		ENSMUSG00000014873	748	686	492	593	545	551	713	604
ENSMUSG00000014873	1335	1119	932	1002	1189	968	1290	1024	1282	923		ENSMUSG00000014905	1434	1375	1158	1411	1260	1190	1254	1205
ENSMUSG00000014905	2737	2269	1645	2257	2181	2166	2578	2487	2459	2207		ENSMUSG00000014907	528	686	549	595	547	562	644	569
ENSMUSG00000014907	1042	857	716	607	885	756	801	763	752	665		ENSMUSG00000014932	458	604	438	504	495	414	416	462
ENSMUSG00000014932	921	603	465	503	555	770	692	566	693	701		ENSMUSG00000014956	8781	8758	7503	9025	8104	7681	8456	7459
ENSMUSG00000014956	15485	12364	9962	11512	11596	13597	15292	13047	13180	13516		ENSMUSG00000014959	2664	2986	2214	2763	2326	2374	2476	2560
ENSMUSG00000014959	4708	4243	3921	4044	4358	3104	3902	4241	4286	4104		ENSMUSG00000014980	740	672	547	563	578	454	633	541
ENSMUSG00000014980	1182	1091	883	930	995	933	922	869	1019	879		ENSMUSG00000015002	4278	4519	3984	4859	4210	3795	4062	3530
ENSMUSG00000015002	10623	8398	7204	7740	8306	7135	8189	7803	7161	8085		ENSMUSG00000015013	1307	1087	853	943	1071	1006	1210	1154
ENSMUSG00000015013	1746	1586	1337	1603	1616	1663	1945	1761	2089	1606		ENSMUSG00000015016	850	794	656	764	637	708	734	688
ENSMUSG00000015016	1198	1146	1048	1131	1135	967	1132	1171	1168	1217		ENSMUSG00000015023	926	954	756	956	788	711	804	749
ENSMUSG00000015023	1715	1341	1232	1576	1442	1049	1344	1149	1294	1396		ENSMUSG00000015027	287	321	217	274	242	271	241	290
ENSMUSG00000015027	498	444	371	351	453	364	510	473	536	466		ENSMUSG00000015053	109	191	149	180	109	108	110	155
ENSMUSG00000015053	202	140	142	159	219	122	124	152	209	143		ENSMUSG00000015083	99	85	80	93	76	67	53	77
ENSMUSG00000015083	170	129	132	96	154	110	124	106	134	108		ENSMUSG00000015085	155	134	114	128	125	153	134	147
ENSMUSG00000015085	425	498	370	323	409	315	454	395	444	395		ENSMUSG00000015087	6945	7193	5230	5933	5829	6005	6586	5712
ENSMUSG00000015087	11400	9919	9134	10064	10685	9845	10483	10614	9961	10246		ENSMUSG00000015090	42545	35897	26662	29731	28073	27986	38208	43062
ENSMUSG00000015090	63642	48917	37215	54849	46353	95655	118938	113850	92175	71715		ENSMUSG00000015092	4545	4033	2762	3117	3620	3383	4330	3787
ENSMUSG00000015092	6333	5696	4809	5908	5639	4931	5247	6271	6922	5459		ENSMUSG00000015093	85	116	73	90	74	86	72	71
ENSMUSG00000015093	188	86	107	135	116	85	119	74	78	84		ENSMUSG00000015094	7859	9124	6639	7353	7131	7041	7360	7724
ENSMUSG00000015094	12907	11147	10195	12340	12088	9934	11548	11799	13394	11282		ENSMUSG00000015095	2997	3567	2484	2871	2763	2866	3029	3084
ENSMUSG00000015095	4454	4216	3551	4543	4482	4060	4344	4221	4225	4555		ENSMUSG00000015112	119	108	126	119	118	96	134	92
ENSMUSG00000015112	469	245	261	291	354	213	294	244	273	263		ENSMUSG00000015120	3291	3554	2976	3499	2981	2946	3014	2922
ENSMUSG00000015120	5273	4759	4561	4495	5144	3796	4639	4416	4066	4532		ENSMUSG00000015126	618	663	478	459	481	555	579	551
ENSMUSG00000015126	1044	991	922	1096	992	751	1033	965	1244	1003		ENSMUSG00000015127	968	1089	856	1096	870	857	947	762
ENSMUSG00000015127	1668	1386	1298	1052	1582	929	1018	1069	1009	1033		ENSMUSG00000015133	206	263	178	227	192	186	253	191
ENSMUSG00000015133	289	267	204	216	290	210	354	297	334	311		ENSMUSG00000015134	63	71	54	57	50	46	71	58
ENSMUSG00000015134	96	72	74	81	63	28	50	48	65	49		ENSMUSG00000015143	2763	3273	2667	3431	2915	2994	3007	2826
ENSMUSG00000015143	4116	3164	3649	3281	4042	2445	2749	3109	3039	2829		ENSMUSG00000015149	5552	5971	4942	5778	5021	5120	5210	5594
ENSMUSG00000015149	10015	8448	7897	8045	8875	7199	9095	8517	9368	8341		ENSMUSG00000015165	9425	10355	8244	9295	8107	8071	8898	8026
ENSMUSG00000015165	13883	12581	10357	10854	13502	9749	10995	10699	12503	11125		ENSMUSG00000015176	2030	2321	1704	1994	1761	1817	1981	1866
ENSMUSG00000015176	3862	3294	2816	3189	3472	2601	2967	3368	3470	3405		ENSMUSG00000015189	2207	2307	1859	2339	2006	1891	2024	1872
ENSMUSG00000015189	4072	3510	2819	3030	3169	3296	3935	3476	3294	3457		ENSMUSG00000015202	413	541	457	483	304	322	459	322
ENSMUSG00000015202	1384	900	914	1224	967	594	769	822	715	888		ENSMUSG00000015214	1374	1532	1321	1469	1415	1198	1351	1206
ENSMUSG00000015214	3115	2490	2262	2085	2398	2046	2666	2261	2197	2285		ENSMUSG00000015217	1109	980	760	851	780	726	870	975
ENSMUSG00000015217	1393	1314	1225	1338	1114	873	1322	1142	1360	1168		ENSMUSG00000015222	32779	35958	30946	36928	32804	30356	30296	26694
ENSMUSG00000015222	58149	50646	40334	46646	47944	50927	54312	50429	36961	50781		ENSMUSG00000015224	590	725	560	702	541	509	543	735
ENSMUSG00000015224	2065	1336	1432	1761	1396	2301	2341	2122	1852	1974		ENSMUSG00000015243	1544	1754	1517	1856	1337	1230	1103	1084
ENSMUSG00000015243	3133	2420	1932	1980	2349	1878	2541	2160	1786	2183		ENSMUSG00000015247	399	399	370	378	320	327	336	344
ENSMUSG00000015247	636	627	502	475	603	535	630	553	594	528		ENSMUSG00000015289	607	442	342	363	407	318	445	431
ENSMUSG00000015289	712	642	469	567	527	724	758	585	820	560		ENSMUSG00000015290	2822	3020	2181	2569	2368	2418	2699	2497
ENSMUSG00000015290	4182	3425	3402	3603	3922	3055	3635	3624	3781	3596		ENSMUSG00000015291	20928	20979	15994	18875	16920	16393	18889	18645
ENSMUSG00000015291	34251	29492	26598	28445	29713	23197	27717	28042	30274	28050		ENSMUSG00000015305	3449	3657	3288	4152	3175	2919	3092	2382
ENSMUSG00000015305	6375	5750	5693	5260	6120	4166	5014	4884	3965	4932		ENSMUSG00000015312	520	823	520	537	525	539	773	570
ENSMUSG00000015312	699	679	608	809	804	518	669	708	737	699		ENSMUSG00000015314	11	3	3	5	9	1	8	7
ENSMUSG00000015314	2	5	1	15	2	35	29	13	29	22		ENSMUSG00000015335	133	152	116	147	115	146	106	153
ENSMUSG00000015335	239	197	216	266	265	191	252	231	308	272		ENSMUSG00000015337	384	398	305	296	357	335	441	384
ENSMUSG00000015337	860	550	523	722	634	609	687	748	729	659		ENSMUSG00000015340	41	41	42	31	27	29	35	30
ENSMUSG00000015340	33	25	10	24	37	71	65	81	46	70		ENSMUSG00000015341	2581	2759	2148	2547	2321	2198	2210	2158
ENSMUSG00000015341	4922	4346	3664	4255	4517	3752	4138	3959	4128	3539		ENSMUSG00000015342	530	644	503	536	522	472	514	487
ENSMUSG00000015342	1282	978	774	947	871	988	1079	1035	841	1056		ENSMUSG00000015354	220	280	224	234	216	190	189	217
ENSMUSG00000015354	731	503	539	551	633	405	506	467	413	425		ENSMUSG00000015355	14	14	13	3	4	4	10	12
ENSMUSG00000015355	23	10	16	20	11	62	53	34	54	37		ENSMUSG00000015357	1156	1132	997	1092	1011	951	946	956
ENSMUSG00000015357	2311	2040	1636	1891	1795	1866	2249	1831	2102	1981		ENSMUSG00000015363	877	1001	753	745	702	705	850	789
ENSMUSG00000015363	2092	1612	1362	1587	1886	1404	1661	1509	1792	1527		ENSMUSG00000015365	4	9	5	6	7	5	4	3
ENSMUSG00000015365	13	8	4	8	12	3	17	10	9	5		ENSMUSG00000015377	3431	3739	3003	3185	2652	2799	2794	3027
ENSMUSG00000015377	5447	4618	4169	4610	5142	3771	4448	4147	4432	4709		ENSMUSG00000015396	826	689	563	713	688	534	660	627
ENSMUSG00000015396	1813	1808	1490	1898	1690	1827	2087	2084	1885	1783		ENSMUSG00000015401	4	11	3	4	3	2	2	7
ENSMUSG00000015401	23	14	1	21	13	21	20	9	31	18		ENSMUSG00000015405	67	60	75	48	61	43	54	55
ENSMUSG00000015405	54	47	44	22	31	29	46	22	61	66		ENSMUSG00000015451	88	130	126	126	112	118	104	104
ENSMUSG00000015451	145	102	108	145	176	84	94	79	101	86		ENSMUSG00000015452	19	27	33	29	30	23	32	36
ENSMUSG00000015452	33	31	24	30	35	35	38	41	25	66		ENSMUSG00000015461	2819	3669	2434	3086	2765	2770	3036	2693
ENSMUSG00000015461	4211	3706	3219	3342	3872	2762	3094	3613	3689	3572		ENSMUSG00000015467	26	22	24	20	40	43	26	20
ENSMUSG00000015467	61	31	33	37	59	23	36	43	69	29		ENSMUSG00000015468	214	306	198	256	224	268	258	206
ENSMUSG00000015468	426	264	259	274	456	168	308	277	345	326		ENSMUSG00000015474	475	509	382	499	444	458	488	476
ENSMUSG00000015474	930	820	683	820	819	820	850	834	956	744		ENSMUSG00000015476	4831	6929	4702	5424	5135	5766	5745	5514
ENSMUSG00000015476	8024	7094	6159	7268	8262	6435	6875	7535	7793	7685		ENSMUSG00000015478	1864	1375	1087	1343	1194	1088	1857	1342
ENSMUSG00000015478	2362	1992	1689	1992	2053	1535	1678	1686	1809	1762		ENSMUSG00000015484	380	452	398	424	391	376	333	310
ENSMUSG00000015484	542	557	436	556	594	405	448	491	517	535		ENSMUSG00000015488	1566	1619	1274	1339	1334	1213	1343	1381
ENSMUSG00000015488	2120	1878	1735	1988	1846	1816	2188	2124	1984	1803		ENSMUSG00000015501	6714	7362	6277	7983	6994	6717	7073	5510
ENSMUSG00000015501	12538	10383	10910	11273	12791	7547	8382	9019	7483	9451		ENSMUSG00000015522	1563	1740	1535	1833	1340	1421	1599	1296
ENSMUSG00000015522	3048	2244	1865	2071	2302	2033	2129	2028	2038	2162		ENSMUSG00000015533	7	6	10	13	7	10	2	5
ENSMUSG00000015533	20	13	18	11	7	17	13	8	11	9		ENSMUSG00000015536	1701	1704	1303	1343	1540	1368	1502	1510
ENSMUSG00000015536	2621	2246	1842	2241	2149	2287	2681	2344	2579	2189		ENSMUSG00000015542	577	587	378	366	461	433	476	492
ENSMUSG00000015542	976	783	576	838	727	987	899	945	1058	955		ENSMUSG00000015568	683	733	607	683	556	627	571	593
ENSMUSG00000015568	917	892	606	735	790	628	739	736	839	747		ENSMUSG00000015575	985	1091	907	944	792	795	947	951
ENSMUSG00000015575	2187	1446	1463	1560	1551	1962	2035	1815	1620	1556		ENSMUSG00000015597	1679	2011	1666	1990	1604	1580	1558	1403
ENSMUSG00000015597	3361	3029	2510	2507	2772	1980	2593	2642	2186	2761		ENSMUSG00000015599	4482	5730	4380	5284	4627	4912	5607	3769
ENSMUSG00000015599	12382	10261	10181	10734	12526	8492	9465	10412	7792	9974		ENSMUSG00000015605	2107	3038	2260	2700	2424	2624	2740	2233
ENSMUSG00000015605	2988	2659	2463	2262	2655	1783	2274	2343	2101	2306		ENSMUSG00000015619	64	57	55	70	53	29	70	46
ENSMUSG00000015619	135	120	75	144	162	131	86	141	123	101		ENSMUSG00000015647	506	631	539	613	478	525	445	428
ENSMUSG00000015647	709	773	509	548	812	370	671	549	716	741		ENSMUSG00000015652	29	34	18	35	25	26	34	37
ENSMUSG00000015652	87	32	46	59	68	35	51	45	70	29		ENSMUSG00000015653	820	899	744	898	663	540	683	641
ENSMUSG00000015653	2465	1613	1067	1519	1705	1559	1544	1386	1736	2181		ENSMUSG00000015656	47123	54502	39943	48431	42122	40999	52031	46655
ENSMUSG00000015656	104799	79254	75552	84653	86507	70408	75005	79988	89013	74892		ENSMUSG00000015659	734	867	719	910	718	635	751	490
ENSMUSG00000015659	1392	1089	785	899	1145	769	950	865	757	943		ENSMUSG00000015668	577	646	468	571	531	504	566	597
ENSMUSG00000015668	1417	1162	868	1204	1210	1109	1413	1226	1417	1194		ENSMUSG00000015671	2921	2539	1980	2107	2243	1931	2502	2282
ENSMUSG00000015671	4927	4129	3683	3989	3868	3965	4766	4003	5007	3828		ENSMUSG00000015672	434	393	308	399	384	358	390	398
ENSMUSG00000015672	1009	809	663	788	827	865	879	728	1139	742		ENSMUSG00000015697	1341	1665	1411	1644	1424	1337	1316	1352
ENSMUSG00000015697	2961	2370	2125	2180	2668	1759	2026	1945	2218	2076		ENSMUSG00000015702	25	44	34	43	20	34	29	40
ENSMUSG00000015702	55	35	59	34	32	51	36	25	41	54		ENSMUSG00000015709	11017	10655	8806	10913	9782	9714	9803	8988
ENSMUSG00000015709	17542	16323	15763	15240	17122	11969	14875	15528	12229	15037		ENSMUSG00000015711	880	927	718	790	791	796	665	698
ENSMUSG00000015711	1874	1586	1533	1604	1758	1340	1535	1729	1587	1581		ENSMUSG00000015714	1916	2098	1803	2120	1739	1767	1720	1756
ENSMUSG00000015714	3950	3585	3052	3149	3619	3304	3946	3654	3704	3743		ENSMUSG00000015733	6615	6605	5109	6122	5608	5218	5759	5679
ENSMUSG00000015733	10227	8755	6541	8822	7636	9247	10929	9345	9860	9283		ENSMUSG00000015745	1531	1586	1143	1108	1242	1331	1603	1269
ENSMUSG00000015745	2170	1768	1555	1972	1834	1621	1979	2003	2159	1832		ENSMUSG00000015747	1430	1276	1004	1175	1073	1151	1205	1120
ENSMUSG00000015747	2299	2086	1784	1995	1955	1905	2206	2238	2309	1908		ENSMUSG00000015748	653	779	627	798	616	652	775	681
ENSMUSG00000015748	1243	1049	969	974	1119	811	911	914	1178	1017		ENSMUSG00000015749	4437	4239	3485	3806	3557	3288	4042	3513
ENSMUSG00000015749	7627	6501	5839	6073	5998	4822	7013	5957	6160	6230		ENSMUSG00000015750	1281	1349	1097	1252	1184	1196	1269	1272
ENSMUSG00000015750	2355	1792	1834	1900	2134	1474	1882	1976	2190	1914		ENSMUSG00000015755	1817	2152	1770	1947	1738	1745	1572	1639
ENSMUSG00000015755	4075	3459	2992	2997	3400	2393	2868	2735	3269	3011		ENSMUSG00000015757	1295	1426	1241	1354	1153	1086	1288	1188
ENSMUSG00000015757	2138	1624	1184	1616	1416	1848	1809	1674	1807	1696		ENSMUSG00000015759	2076	1913	1598	1692	1739	1551	1723	1903
ENSMUSG00000015759	3063	2796	2394	2837	2729	2721	3224	2795	3244	2782		ENSMUSG00000015766	1115	1239	1036	1076	950	899	1080	881
ENSMUSG00000015766	3150	2218	2081	2001	2277	1776	1880	1765	1962	1968		ENSMUSG00000015776	1464	1405	1069	1192	1201	1118	1235	1331
ENSMUSG00000015776	2268	1829	1704	2090	2076	1617	2083	2221	2168	1886		ENSMUSG00000015790	1724	1788	1269	1411	1458	1411	1486	1723
ENSMUSG00000015790	3483	2854	2812	3320	2885	2668	3128	3231	3368	2641		ENSMUSG00000015804	1863	1956	1533	1478	1608	1580	1621	1704
ENSMUSG00000015804	3640	3252	2758	3311	3114	2930	3520	3397	3488	3006		ENSMUSG00000015806	3271	3015	2734	2821	2996	2730	3142	2612
ENSMUSG00000015806	8493	7187	6300	7753	7024	4816	5403	5675	7064	5883		ENSMUSG00000015812	12	22	29	24	31	28	37	40
ENSMUSG00000015812	22	30	24	25	44	30	41	20	27	17		ENSMUSG00000015829	4527	5365	4491	5796	4122	4318	4348	3395
ENSMUSG00000015829	6814	6341	5049	5114	6420	4855	5630	5708	3694	5993		ENSMUSG00000015837	16239	17300	12961	14632	14881	14672	15336	16140
ENSMUSG00000015837	31284	26810	26398	29119	30421	22679	29644	28558	29402	26068		ENSMUSG00000015839	357	474	404	454	378	361	405	446
ENSMUSG00000015839	1211	909	725	908	982	943	1171	959	1169	985		ENSMUSG00000015843	518	817	465	612	583	595	528	616
ENSMUSG00000015843	961	903	712	740	937	640	781	702	826	775		ENSMUSG00000015846	1233	1319	1115	1304	1179	1132	1354	1222
ENSMUSG00000015846	2925	2167	2422	2390	2786	2099	2448	2524	2062	2564		ENSMUSG00000015850	408	529	456	618	408	466	442	326
ENSMUSG00000015850	713	833	505	527	689	591	554	580	844	808		ENSMUSG00000015852	608	654	522	602	518	647	702	488
ENSMUSG00000015852	1117	976	724	702	783	1210	1162	1325	2009	1150		ENSMUSG00000015869	1050	1392	1029	1174	1050	1023	1090	1119
ENSMUSG00000015869	2664	2117	1978	2150	2724	2035	2404	2298	2442	2137		ENSMUSG00000015879	399	449	360	379	300	354	348	319
ENSMUSG00000015879	645	604	519	536	667	398	539	499	408	544		ENSMUSG00000015880	14	17	15	14	16	12	6	4
ENSMUSG00000015882	704	510	292	352	462	754	720	524	557	608		ENSMUSG00000015882	503	647	574	589	525	516	497	484
ENSMUSG00000015889	2342	2001	1800	1975	2139	1669	2073	1999	2254	1949		ENSMUSG00000015889	1196	1363	1002	1213	1048	1052	1019	1134
ENSMUSG00000015932	8240	7519	6095	6858	6730	6514	7673	6848	7409	6817		ENSMUSG00000015890	11	22	11	8	10	19	24	13
ENSMUSG00000015937	4714	4035	3610	3786	4062	2915	3487	3441	3978	3752		ENSMUSG00000015932	4008	4149	3362	3748	3536	3167	3539	3601
ENSMUSG00000015942	1413	1167	1095	1198	1406	981	1229	1171	1283	1210		ENSMUSG00000015937	3665	3897	2771	3197	2937	2999	3512	2998
ENSMUSG00000015943	657	578	471	519	501	546	654	702	796	576		ENSMUSG00000015942	882	988	755	856	792	700	817	795
ENSMUSG00000015944	12561	10437	10303	10492	11703	9780	11122	11926	9395	11231		ENSMUSG00000015943	408	342	250	261	350	325	342	326
ENSMUSG00000015947	189	162	113	139	147	412	502	395	640	415		ENSMUSG00000015944	5220	6388	4877	6237	5245	5292	5423	5340
ENSMUSG00000015950	376	272	263	335	319	457	452	445	562	353		ENSMUSG00000015947	96	75	56	84	88	84	72	68
ENSMUSG00000015957	80	40	20	33	50	29	39	51	41	68		ENSMUSG00000015950	134	138	115	148	116	113	151	149
ENSMUSG00000015961	4728	3971	3358	3568	4116	3249	3774	3907	4369	4063		ENSMUSG00000015957	27	22	23	27	14	26	25	20
ENSMUSG00000015966	103	89	95	100	78	56	83	93	111	86		ENSMUSG00000015961	3023	2967	2470	2881	2664	2471	2661	2489
ENSMUSG00000015968	4012	3701	3153	2953	3691	2232	2399	2606	2248	2784		ENSMUSG00000015966	61	64	67	68	48	75	67	46
ENSMUSG00000015970	648	393	409	321	503	387	392	433	398	422		ENSMUSG00000015968	2020	2534	2056	2534	1970	1982	1956	1614
ENSMUSG00000015971	3454	2932	2527	2754	3172	2393	2854	2861	3068	2718		ENSMUSG00000015970	176	200	195	259	205	200	200	119
ENSMUSG00000015980	364	273	248	326	343	263	342	391	315	393		ENSMUSG00000015971	1521	1442	1120	1399	1175	1224	1416	1218
ENSMUSG00000015981	7581	7218	7030	7113	7525	6095	7283	7964	7650	7263		ENSMUSG00000015980	222	231	177	197	224	214	193	225
ENSMUSG00000015994	4342	3444	2852	3486	3516	2720	3322	3203	3646	3160		ENSMUSG00000015981	5816	5589	3956	4669	4826	4957	5175	4995
ENSMUSG00000016018	4004	2999	2559	3050	2756	2851	3467	2994	3062	2977		ENSMUSG00000015994	1917	1957	1476	1625	1621	1570	1707	1679
ENSMUSG00000016024	474	246	267	234	329	616	666	580	687	555		ENSMUSG00000016018	1916	1932	1608	1864	1669	1551	1711	1464
ENSMUSG00000016028	452	406	441	318	449	250	291	334	318	299		ENSMUSG00000016024	212	216	194	217	218	163	171	216
ENSMUSG00000016087	131	123	79	106	165	114	119	119	160	163		ENSMUSG00000016028	282	330	267	316	275	292	262	195
ENSMUSG00000016128	1081	715	707	856	985	573	761	649	736	707		ENSMUSG00000016087	96	92	85	115	91	85	88	82
ENSMUSG00000016150	3622	2252	1743	1897	2013	1948	2131	1828	1272	2486		ENSMUSG00000016128	343	444	387	500	328	349	364	330
ENSMUSG00000016179	2475	1585	2108	2223	2058	1296	1681	1668	1511	1611		ENSMUSG00000016150	1135	1507	1329	1741	1152	1061	1288	706
ENSMUSG00000016181	1249	1035	939	953	1140	730	877	843	956	886		ENSMUSG00000016179	927	1271	1004	1183	1103	1100	1221	1421
ENSMUSG00000016194	1762	1371	1384	1411	1460	945	1200	928	1271	1040		ENSMUSG00000016181	704	775	623	846	722	647	807	665
ENSMUSG00000016200	1417	1218	808	986	1053	891	1072	930	907	1189		ENSMUSG00000016194	751	620	588	616	554	447	662	502
ENSMUSG00000016206	139	174	106	95	172	154	138	156	225	212		ENSMUSG00000016200	581	796	685	839	591	571	621	549
ENSMUSG00000016239	727	444	357	475	436	385	434	357	236	466		ENSMUSG00000016206	110	82	84	94	103	75	99	77
ENSMUSG00000016252	5228	4571	3998	5053	4178	5508	5326	5750	6341	4490		ENSMUSG00000016239	200	248	231	266	230	177	267	131
ENSMUSG00000016253	2160	1977	1784	2001	2107	1704	2053	2103	2239	2244		ENSMUSG00000016252	3576	3105	2121	2102	3211	3041	4067	3668
ENSMUSG00000016256	2059	2021	1708	1985	1895	2422	2734	2702	3257	2602		ENSMUSG00000016253	1876	1892	1478	1564	1387	1501	1669	1520
ENSMUSG00000016257	2598	2074	1752	2072	2096	1889	2276	1970	2331	2048		ENSMUSG00000016256	1380	1337	989	1174	1096	1044	1304	1177
ENSMUSG00000016262	1142	1088	1179	1022	1028	723	851	919	885	1043		ENSMUSG00000016257	1458	1401	1021	1172	1161	1098	1288	1124
ENSMUSG00000016308	2107	1815	1597	1638	1843	1558	1759	1851	2075	1653		ENSMUSG00000016262	811	779	647	702	750	687	691	668
ENSMUSG00000016319	14347	12023	11262	12108	12523	10230	11851	11578	13860	10861		ENSMUSG00000016308	1096	1166	909	1062	1101	1055	1098	1034
ENSMUSG00000016344	2121	1784	1663	2068	2047	2082	2175	2344	2422	2120		ENSMUSG00000016319	6274	6129	4922	5499	5392	5033	6125	5898
ENSMUSG00000016346	29252	25108	24306	23263	28761	19364	21252	23172	18940	24030		ENSMUSG00000016344	1832	1904	1260	1374	1399	1435	1663	1722
ENSMUSG00000016349	57753	53390	49564	57726	59177	49736	59032	61564	59604	57742		ENSMUSG00000016346	13955	17349	13376	16531	13699	13855	13939	11806
ENSMUSG00000016356	373	334	245	259	370	248	278	287	262	342		ENSMUSG00000016349	47548	49042	35457	39591	41254	41726	46639	43198
ENSMUSG00000016382	8748	7408	5771	6756	6601	7292	8263	7443	7544	7433		ENSMUSG00000016356	305	390	306	357	249	279	346	248
ENSMUSG00000016386	1683	1643	1282	1231	1580	1208	1383	1504	1475	1481		ENSMUSG00000016382	5004	5108	4218	4966	4648	4410	4896	4105
ENSMUSG00000016409	833	729	489	674	732	718	704	742	728	736		ENSMUSG00000016386	944	1105	891	1001	976	915	810	944
ENSMUSG00000016427	2540	2140	1751	2123	1826	2591	2546	2446	2559	1804		ENSMUSG00000016409	460	507	395	502	361	424	341	354
ENSMUSG00000016458	11	3	2	13	5	7	8	9	5	6		ENSMUSG00000016427	1521	1396	1140	1268	1611	1432	1690	1783
ENSMUSG00000016477	1544	1247	1293	1093	1435	822	920	1125	1070	1234		ENSMUSG00000016458	4	5	3	3	5	3	2	8
ENSMUSG00000016481	1185	983	815	1049	929	989	966	963	915	933		ENSMUSG00000016477	890	1031	861	1048	740	792	760	713
ENSMUSG00000016487	1732	1768	1402	1308	1741	1252	1571	1464	1464	1440		ENSMUSG00000016481	581	694	615	742	569	593	607	479
ENSMUSG00000016493	276	338	176	247	263	396	430	336	372	364		ENSMUSG00000016487	1594	1803	1445	1701	1455	1518	1575	1414
ENSMUSG00000016494	1721	1921	1499	1748	1816	2687	3000	3034	3108	2494		ENSMUSG00000016493	316	329	297	308	250	253	223	242
ENSMUSG00000016495	774	573	446	488	573	559	650	586	741	522		ENSMUSG00000016494	1522	1587	1237	1292	1400	1487	1289	1490
ENSMUSG00000016496	82	88	47	75	103	99	143	104	136	113		ENSMUSG00000016495	383	557	372	405	413	387	395	352
ENSMUSG00000016503	576	406	412	505	466	376	396	479	501	440		ENSMUSG00000016496	80	50	49	75	56	48	57	53
ENSMUSG00000016510	624	525	473	497	496	495	512	578	593	524		ENSMUSG00000016503	256	228	189	190	200	186	302	224
ENSMUSG00000016520	499	417	291	364	423	255	280	262	302	347		ENSMUSG00000016510	307	355	211	271	277	268	258	230
ENSMUSG00000016526	574	419	524	562	509	305	466	564	493	422		ENSMUSG00000016520	241	340	253	224	220	214	259	254
ENSMUSG00000016528	2515	1843	2050	2120	2304	1720	2084	2196	2191	2146		ENSMUSG00000016526	347	512	352	398	339	409	509	452
ENSMUSG00000016534	5570	4532	3516	3971	3976	4774	5684	4660	4743	4702		ENSMUSG00000016528	1162	1145	957	1077	1043	983	1158	1079
ENSMUSG00000016541	12389	11465	10517	11004	11606	9363	11377	11727	12461	10567		ENSMUSG00000016534	2720	2672	2391	2595	2305	2072	2290	2069
ENSMUSG00000016552	1788	1300	1174	1248	1407	1038	1173	1242	1068	1289		ENSMUSG00000016541	6573	6804	5182	6078	5724	5266	5559	6161
ENSMUSG00000016554	1967	1668	1630	1997	1939	1534	1815	1894	1991	1925		ENSMUSG00000016552	755	901	688	763	632	712	758	681
ENSMUSG00000016559	13319	11309	11374	12939	10783	8928	11136	12585	12452	13866		ENSMUSG00000016554	962	976	725	757	847	799	1063	950
ENSMUSG00000016619	3047	2571	2005	2308	3006	2043	2361	2165	2399	2249		ENSMUSG00000016559	8502	6742	5788	5959	5685	5456	6531	6288
ENSMUSG00000016624	1056	898	818	883	982	603	783	787	789	687		ENSMUSG00000016619	1534	1956	1399	1716	1494	1476	1578	1474
ENSMUSG00000016637	1244	1003	888	930	1040	1221	1573	1309	1293	1184		ENSMUSG00000016624	517	705	501	643	541	566	650	560
ENSMUSG00000016664	4522	4208	3684	3869	4264	3329	3435	3982	4048	4100		ENSMUSG00000016637	636	639	419	478	471	496	449	526
ENSMUSG00000016757	1211	1058	895	1014	1192	753	902	845	921	1038		ENSMUSG00000016664	3073	3004	2450	2759	2337	2284	2802	2534
ENSMUSG00000016758	0	8	1	2	5	7	4	5	4	17		ENSMUSG00000016756	14	5	8	9	3	10	7	6
ENSMUSG00000016763	2020	2119	2441	1834	2106	932	1280	1512	1122	1450		ENSMUSG00000016757	514	708	510	547	514	504	553	491
ENSMUSG00000016831	4342	3859	3637	3858	4028	3011	3477	3550	3557	3681		ENSMUSG00000016763	2924	3122	2337	3125	2538	2578	2710	2267
ENSMUSG00000016833	290	331	239	275	282	348	415	373	362	222		ENSMUSG00000016831	2084	2395	1814	2230	2023	1886	2128	1807
ENSMUSG00000016918	2176	1840	1526	1535	1593	1168	1240	1163	1261	1474		ENSMUSG00000016833	80	66	71	81	80	71	82	111
ENSMUSG00000016921	9630	7602	6197	6623	8414	6213	6873	6209	7145	6047		ENSMUSG00000016918	782	892	708	891	750	745	768	653
ENSMUSG00000016933	5397	4469	3942	4357	4862	3432	3711	3951	4177	4302		ENSMUSG00000016921	4436	4921	3952	4680	4006	3971	4341	3801
ENSMUSG00000016940	4744	3915	3544	3610	4017	3523	4438	4099	4815	4153		ENSMUSG00000016933	3343	3461	2785	3271	2676	2755	2986	2472
ENSMUSG00000016942	45	16	41	52	49	25	91	63	65	60		ENSMUSG00000016940	2703	2869	1984	2113	2710	2678	2844	2787
ENSMUSG00000016946	2052	1496	1395	1490	1590	1092	1468	1254	1448	1252		ENSMUSG00000016942	33	35	37	41	24	30	28	77
ENSMUSG00000016984	709	396	281	430	475	514	608	400	564	450		ENSMUSG00000016946	1068	1046	921	911	818	836	963	886
ENSMUSG00000016995	845	754	668	675	683	574	733	608	685	621		ENSMUSG00000016984	348	303	281	352	312	320	274	320
ENSMUSG00000017002	26	15	40	26	13	10	22	7	14	7		ENSMUSG00000016995	488	531	406	451	438	387	513	410
ENSMUSG00000017007	42	69	35	47	54	57	29	48	49	37		ENSMUSG00000017002	18	27	16	15	25	15	24	29
ENSMUSG00000017009	6798	4515	4975	5729	5169	5814	6901	6104	5223	5260		ENSMUSG00000017007	34	37	27	29	30	31	29	26
ENSMUSG00000017057	306	313	238	261	294	322	377	377	357	323		ENSMUSG00000017009	2046	1970	1727	1714	1640	1547	1882	1991
ENSMUSG00000017119	11638	10143	8498	8857	9820	7733	9505	8840	9215	9361		ENSMUSG00000017057	228	236	189	200	216	180	215	156
ENSMUSG00000017132	7121	5662	5627	5876	6476	5027	5675	5497	6123	5918		ENSMUSG00000017119	5888	6085	5076	6246	5065	5027	5308	4683
ENSMUSG00000017144	1009	928	692	723	841	661	870	659	766	650		ENSMUSG00000017132	3725	4177	3458	3910	3204	3270	3365	3432
ENSMUSG00000017146	146	74	91	88	47	81	130	97	75	92		ENSMUSG00000017144	672	812	683	709	710	692	758	748
ENSMUSG00000017167	17627	15084	13989	14838	17555	11736	13628	14977	12389	14414		ENSMUSG00000017146	77	81	64	79	63	74	79	67
ENSMUSG00000017176	2326	1872	1876	1894	1939	1939	1738	1878	1984	1898		ENSMUSG00000017167	8605	10533	8051	10350	8281	8497	8255	7019
ENSMUSG00000017188	3479	2937	2839	3042	2941	2843	3487	3472	3849	2945		ENSMUSG00000017176	1721	1654	1210	1322	1337	1212	1514	1356
ENSMUSG00000017204	3	1	4	2	8	7	5	9	7	4		ENSMUSG00000017188	3542	3229	2235	2456	2628	2450	3009	2561
ENSMUSG00000017210	6312	5605	5254	5239	6548	4858	5540	5566	5597	5661		ENSMUSG00000017210	4009	4693	3507	4095	3838	3816	3905	3992
ENSMUSG00000017221	7118	6400	6178	7127	7141	5307	6309	6346	7183	6400		ENSMUSG00000017221	3820	4462	3296	3682	3533	3713	3809	4042
ENSMUSG00000017264	3018	2584	2452	2559	2888	2086	2357	2576	2610	2605		ENSMUSG00000017264	2018	2046	1524	1772	1609	1657	1777	1615
ENSMUSG00000017286	2827	2467	2139	2316	2240	2049	2604	2595	2283	2289		ENSMUSG00000017286	1668	1509	1250	1427	1317	1118	1538	1193
ENSMUSG00000017288	3557	3250	3309	3469	3535	2700	3351	3487	3590	3408		ENSMUSG00000017288	2094	2231	1611	1950	1764	1817	1828	1725
ENSMUSG00000017291	6863	4946	4023	4476	4871	5061	5514	4630	4737	5554		ENSMUSG00000017291	4420	5135	4765	6083	4549	4463	4423	3436
ENSMUSG00000017299	917	771	712	740	757	598	618	694	870	687		ENSMUSG00000017299	736	554	504	533	550	481	707	489
ENSMUSG00000017307	729	657	542	672	671	571	573	659	743	636		ENSMUSG00000017307	420	475	357	421	425	375	436	347
ENSMUSG00000017309	6	12	11	14	10	16	2	5	5	3		ENSMUSG00000017309	3	10	5	23	8	7	5	4
ENSMUSG00000017314	9928	9369	9170	9347	10484	6526	8407	9103	8126	8498		ENSMUSG00000017314	7004	8120	6327	7614	6792	7095	7406	6850
ENSMUSG00000017344	2660	2391	1628	1773	2228	1636	1983	2237	2641	1791		ENSMUSG00000017344	1913	2248	1475	1861	1503	1616	2026	1759
ENSMUSG00000017376	5018	4610	4004	4357	4562	3414	4038	4125	4243	3731		ENSMUSG00000017376	3478	3708	3108	3798	3624	3612	3532	3321
ENSMUSG00000017386	595	658	471	587	564	573	759	620	723	543		ENSMUSG00000017386	444	456	376	371	450	409	453	363
ENSMUSG00000017390	80617	62740	57443	70280	63914	72622	81888	79734	78869	73326		ENSMUSG00000017390	32039	27711	24288	24303	23491	22682	27896	30260
ENSMUSG00000017400	5368	5116	4681	5274	5173	4545	5376	5360	4853	4842		ENSMUSG00000017400	3645	3874	2945	3152	3334	3310	3471	3564
ENSMUSG00000017404	10470	9562	8390	9938	8845	10022	11545	11139	11744	9143		ENSMUSG00000017404	1408	1286	1084	991	1426	1330	1650	1835
ENSMUSG00000017405	242	254	167	196	222	213	217	237	251	203		ENSMUSG00000017405	155	167	128	136	111	122	139	147
ENSMUSG00000017412	12351	8634	6381	7659	7329	8321	9113	7462	7868	9439		ENSMUSG00000017412	5718	6383	5698	6687	5702	5246	5734	4548
ENSMUSG00000017417	2394	2147	1788	2207	2370	1489	1873	2154	2081	2200		ENSMUSG00000017417	1063	1162	899	998	911	856	971	902
ENSMUSG00000017418	1500	1371	1070	1204	1100	1117	1248	1117	995	1184		ENSMUSG00000017418	712	1257	1027	1351	933	837	1080	770
ENSMUSG00000017421	7877	5908	5182	5918	5931	5572	6551	5560	5720	5668		ENSMUSG00000017421	3480	3818	3197	3700	3091	3043	3385	3108
ENSMUSG00000017428	3946	3385	3249	3733	3600	2699	3242	3386	3429	3167		ENSMUSG00000017428	1897	2043	1756	1923	1694	1805	1933	1782
ENSMUSG00000017446	174	126	117	130	129	81	135	144	61	128		ENSMUSG00000017446	88	128	91	112	110	103	82	99
ENSMUSG00000017453	210	191	142	178	130	128	141	152	192	131		ENSMUSG00000017453	111	116	92	105	72	77	77	92
ENSMUSG00000017466	20456	18078	17794	17752	19108	14440	17186	19332	17872	19504		ENSMUSG00000017466	10620	12443	9231	11576	10720	10534	9932	11048
ENSMUSG00000017478	3414	2783	2548	2731	3176	2052	2481	2589	2587	2839		ENSMUSG00000017478	2615	2777	2145	2305	2271	2285	2590	2220
ENSMUSG00000017485	6595	4603	3388	4355	4159	4645	5110	4449	5007	5405		ENSMUSG00000017485	3562	4117	3396	4056	3596	3238	3487	2970
ENSMUSG00000017491	436	402	356	246	399	223	312	317	302	324		ENSMUSG00000017491	546	864	559	725	540	544	435	508
ENSMUSG00000017493	3401	2961	2990	3088	3340	3464	4378	4371	3855	3548		ENSMUSG00000017493	2643	2740	1930	2140	2247	2285	2593	2661
ENSMUSG00000017499	14	42	22	16	20	15	12	18	41	17		ENSMUSG00000017499	13	17	25	12	31	26	26	16
ENSMUSG00000017548	2890	2104	1582	2112	1906	2046	2289	2151	2148	2271		ENSMUSG00000017548	1175	1261	1075	1214	1031	1071	1025	966
ENSMUSG00000017550	334	346	157	199	188	198	315	158	234	230		ENSMUSG00000017550	230	168	186	173	173	160	144	147
ENSMUSG00000017561	1042	730	682	827	914	586	756	566	793	666		ENSMUSG00000017561	418	510	400	483	387	346	372	378
ENSMUSG00000017607	22	15	17	5	7	11	14	8	14	16		ENSMUSG00000017607	19	14	9	7	11	12	10	5
ENSMUSG00000017615	3043	2719	2520	2721	2775	2083	2602	2515	2443	2831		ENSMUSG00000017615	1850	1989	1507	1847	1622	1473	1759	1511
ENSMUSG00000017631	28569	25466	25480	25439	29398	20210	24224	25418	21901	24691		ENSMUSG00000017631	16118	18401	13995	17213	15092	15306	15122	14495
ENSMUSG00000017639	23613	21624	20990	20311	23007	16507	19462	20868	16788	20390		ENSMUSG00000017639	14717	14892	11660	13351	13163	12448	13279	11242
ENSMUSG00000017652	34	12	13	14	9	15	14	9	45	24		ENSMUSG00000017652	27	25	27	11	16	10	17	2
ENSMUSG00000017664	3100	2874	2630	2935	3089	2574	3090	3185	3252	2713		ENSMUSG00000017664	1638	1843	1322	1356	1463	1438	1438	1525
ENSMUSG00000017667	1751	1465	1048	1212	1841	1124	1249	1171	1251	1154		ENSMUSG00000017667	936	1136	908	1162	976	890	988	876
ENSMUSG00000017670	11838	10299	9453	10085	11145	6945	8664	9249	9107	9213		ENSMUSG00000017670	6708	7188	5749	6531	5920	5899	6336	5355
ENSMUSG00000017677	5911	4978	3842	3817	4792	4342	4587	4219	5090	4774		ENSMUSG00000017677	3776	3615	3125	3654	3344	3037	3276	2734
ENSMUSG00000017679	3835	3653	3206	3401	4043	2939	3495	3449	3125	3099		ENSMUSG00000017679	2151	2495	2063	2315	2128	2080	2078	2016
ENSMUSG00000017686	4920	3987	3645	3863	4055	3084	3856	3918	4323	3931		ENSMUSG00000017686	2538	2754	2038	2402	2324	2253	2435	2203
ENSMUSG00000017692	1807	1383	1372	1468	1614	1063	1262	1342	1344	1514		ENSMUSG00000017692	955	1166	878	1133	973	949	1083	1047
ENSMUSG00000017697	113	39	86	79	62	81	99	105	70	49		ENSMUSG00000017697	35	29	31	40	31	36	31	47
ENSMUSG00000017707	12504	11172	9033	10074	9979	10385	12042	11140	11589	10880		ENSMUSG00000017707	5925	6528	5158	6168	5537	5346	5639	5580
ENSMUSG00000017713	327	268	188	276	307	287	299	301	315	230		ENSMUSG00000017713	209	181	159	141	148	153	153	168
ENSMUSG00000017715	4076	3377	3198	3710	3883	3176	3619	3773	3609	3540		ENSMUSG00000017715	2655	2585	1962	2337	2281	2224	2427	2308
ENSMUSG00000017716	39	31	14	53	43	30	30	38	33	17		ENSMUSG00000017716	33	30	29	25	28	29	27	20
ENSMUSG00000017718	86	31	39	42	52	32	22	40	42	32		ENSMUSG00000017718	18	21	18	35	21	22	29	22
ENSMUSG00000017720	17	16	1	4	7	11	8	5	15	9		ENSMUSG00000017720	7	19	12	14	14	20	9	9
ENSMUSG00000017721	4889	4361	3977	4678	4958	3439	4342	4693	4339	4510		ENSMUSG00000017721	2663	3224	2392	2573	2586	2394	2389	2894
ENSMUSG00000017723	74	27	49	56	58	39	45	38	67	24		ENSMUSG00000017723	27	26	15	23	25	24	32	24
ENSMUSG00000017724	780	735	641	695	699	560	587	745	708	656		ENSMUSG00000017724	574	598	483	504	480	473	581	381
ENSMUSG00000017734	5538	3958	3489	4613	4259	6751	7377	6468	5358	5930		ENSMUSG00000017734	2552	2470	1991	2298	2109	1952	2491	2321
ENSMUSG00000017737	135	100	107	110	108	108	126	146	103	158		ENSMUSG00000017737	78	101	64	63	53	43	41	51
ENSMUSG00000017740	42948	38195	34993	36207	42928	26453	31463	36245	33204	37671		ENSMUSG00000017740	26839	32202	24496	29627	25928	26197	26574	23587
ENSMUSG00000017747	562	465	423	414	558	490	511	504	549	482		ENSMUSG00000017747	235	294	243	296	248	229	268	251
ENSMUSG00000017754	2042	1546	1451	1444	2008	766	949	1129	1592	1250		ENSMUSG00000017754	827	1144	870	986	727	901	762	735
ENSMUSG00000017756	339	215	167	277	306	272	321	314	342	272		ENSMUSG00000017756	207	286	234	216	201	190	221	164
ENSMUSG00000017760	5080	4601	4040	4593	4932	4085	5125	5304	5488	5113		ENSMUSG00000017760	3306	3558	2760	3039	2834	2979	3072	3246
ENSMUSG00000017764	995	917	873	962	1071	735	949	943	957	951		ENSMUSG00000017764	581	575	471	523	441	508	493	556
ENSMUSG00000017765	1652	1345	1173	1295	1574	848	1279	1318	1231	1263		ENSMUSG00000017765	649	762	656	720	666	667	753	568
ENSMUSG00000017774	1254	983	915	993	1338	969	1082	1005	1183	1048		ENSMUSG00000017767	6	15	8	5	11	4	2	9
ENSMUSG00000017776	9514	7282	6492	7018	7383	6702	7763	6914	6760	7043		ENSMUSG00000017774	700	841	652	799	615	664	717	613
ENSMUSG00000017778	10967	9283	8530	8928	8704	10581	11244	10632	11277	7978		ENSMUSG00000017776	4967	5254	4742	5366	4778	4726	5233	4347
ENSMUSG00000017781	22697	19720	18486	19154	20796	15534	18673	19228	19615	19451		ENSMUSG00000017778	5333	3898	3574	3688	4667	3876	5282	5206
ENSMUSG00000017801	1427	1149	1047	1109	1341	1016	1204	1127	1270	1004		ENSMUSG00000017781	15700	14988	11435	13573	12656	12088	14254	12608
ENSMUSG00000017802	5287	4334	3860	4439	4597	3801	4332	4349	4431	4227		ENSMUSG00000017801	735	733	575	742	620	634	779	620
ENSMUSG00000017817	91	64	76	90	83	61	68	76	78	70		ENSMUSG00000017802	2631	2830	2105	2372	2167	2266	2608	2318
ENSMUSG00000017830	87	52	66	82	98	117	129	96	184	212		ENSMUSG00000017817	82	67	65	77	64	68	53	53
ENSMUSG00000017831	6014	4810	3904	4422	4565	4236	4989	4790	4697	4892		ENSMUSG00000017830	71	69	49	51	42	49	40	50
ENSMUSG00000017832	14	4	17	20	8	4	7	10	15	6		ENSMUSG00000017831	3675	3430	2867	3465	2922	2833	3081	2830
ENSMUSG00000017837	688	640	500	546	688	457	484	542	649	587		ENSMUSG00000017832	12	7	9	5	4	6	10	3
ENSMUSG00000017843	11079	10360	8895	9483	10020	8325	9877	9826	10110	9677		ENSMUSG00000017837	438	479	360	431	418	404	392	426
ENSMUSG00000017858	1646	1479	1336	1297	1486	1242	1621	1381	1665	1559		ENSMUSG00000017843	4953	5439	4403	5218	4766	4481	4587	4235
ENSMUSG00000017861	56	80	41	40	81	7	37	20	47	40		ENSMUSG00000017858	1011	1080	791	887	815	766	825	754
ENSMUSG00000017868	105	119	109	102	122	26	37	66	120	90		ENSMUSG00000017861	57	61	51	43	42	45	52	37
ENSMUSG00000017897	247	203	181	285	205	230	288	219	293	263		ENSMUSG00000017868	96	75	83	103	73	108	73	77
ENSMUSG00000017929	3412	3020	2575	2707	3642	2406	2752	2791	2922	3090		ENSMUSG00000017897	213	199	122	135	104	145	189	187
ENSMUSG00000017943	4133	3726	3237	3966	4173	3509	4222	4260	4225	3883		ENSMUSG00000017929	2248	2553	1915	2303	2086	2031	2387	2056
ENSMUSG00000017969	182	141	164	145	176	154	214	203	206	149		ENSMUSG00000017943	2263	2427	1800	1956	2066	1972	2212	2298
ENSMUSG00000017978	7303	6011	5070	5324	5557	4547	4966	5593	4757	5496		ENSMUSG00000017969	185	193	144	159	134	163	166	157
ENSMUSG00000017999	1896	1664	1529	1575	1725	1175	1463	1578	1679	1473		ENSMUSG00000017978	3021	2695	2332	2564	2634	2459	2430	2195
ENSMUSG00000018001	2707	2111	1809	2152	2385	1400	1672	1974	2100	2071		ENSMUSG00000017999	1193	1408	1186	1389	1010	1136	1377	1108
ENSMUSG00000018008	607	571	436	501	581	990	1147	1010	1150	883		ENSMUSG00000018001	1322	1581	1177	1385	1219	1196	1331	1193
ENSMUSG00000018012	1213	1055	1033	1087	1349	925	1188	1028	1290	1049		ENSMUSG00000018008	444	356	297	359	358	312	374	361
ENSMUSG00000018040	4102	3614	3538	4038	4101	3083	3910	4197	4056	3534		ENSMUSG00000018012	871	912	581	760	738	728	830	757
ENSMUSG00000018042	3416	3197	2905	3540	3154	2800	3801	3570	3536	3479		ENSMUSG00000018040	2666	2775	1853	2234	2353	2366	2804	2548
ENSMUSG00000018068	1120	969	819	736	883	801	935	797	787	952		ENSMUSG00000018042	2566	2444	1782	1922	1833	1790	2113	2405
ENSMUSG00000018076	5872	4616	4739	4432	5378	3406	4085	4245	3388	4235		ENSMUSG00000018068	664	737	696	762	632	638	577	518
ENSMUSG00000018102	1969	1924	1567	1521	1715	1660	1444	1535	1903	1666		ENSMUSG00000018076	3031	3433	2967	3872	3117	3263	2739	2372
ENSMUSG00000018126	161	183	188	171	225	149	212	253	276	162		ENSMUSG00000018102	861	1059	652	778	729	744	829	831
ENSMUSG00000018143	823	701	663	733	743	622	973	808	705	730		ENSMUSG00000018126	234	230	183	225	203	185	167	307
ENSMUSG00000018160	2899	2415	1976	2101	2622	1908	2233	2003	2106	2195		ENSMUSG00000018143	464	589	411	505	459	407	575	467
ENSMUSG00000018166	921	917	815	846	1210	889	904	909	871	1129		ENSMUSG00000018160	1390	1510	1261	1507	1294	1279	1293	1223
ENSMUSG00000018167	2122	1738	1537	1918	1884	1625	1849	1755	1958	1592		ENSMUSG00000018166	573	725	626	838	557	566	609	339
ENSMUSG00000018168	12	26	13	14	10	6	15	6	24	8		ENSMUSG00000018167	1365	1686	1201	1366	1337	1328	1520	1259
ENSMUSG00000018169	177	173	132	165	145	135	162	148	192	187		ENSMUSG00000018168	16	20	7	14	6	9	7	15
ENSMUSG00000018171	7052	5626	5324	6077	5449	5510	6704	6086	5977	5159		ENSMUSG00000018169	103	129	90	116	105	107	93	89
ENSMUSG00000018189	1892	1429	1210	1341	1245	1448	1665	1589	1823	1649		ENSMUSG00000018171	4302	3780	3239	3810	3769	3508	3614	3545
ENSMUSG00000018196	3700	3046	2337	2663	3074	2861	3002	2908	3033	3072		ENSMUSG00000018189	1237	1170	937	1115	1038	935	1131	1057
ENSMUSG00000018199	3923	2426	1542	2285	2316	3086	3460	2377	2705	2929		ENSMUSG00000018196	2338	2360	1948	2266	1936	1700	2160	1774
ENSMUSG00000018209	3036	2205	2199	2331	2653	1869	2063	2146	2158	2040		ENSMUSG00000018199	1894	2139	1949	2294	1776	1706	1796	1653
ENSMUSG00000018217	2025	1949	1634	1772	1805	1383	1495	1553	1748	1333		ENSMUSG00000018209	1265	1370	1212	1517	1278	1221	1286	1111
ENSMUSG00000018238	84	53	45	50	65	48	35	42	12	69		ENSMUSG00000018217	1009	750	705	788	710	617	743	602
ENSMUSG00000018239	401	330	241	317	378	301	329	273	400	254		ENSMUSG00000018238	28	34	20	21	35	26	25	33
ENSMUSG00000018286	5146	4290	4041	4632	4003	3960	4471	4617	5092	3981		ENSMUSG00000018239	260	227	189	217	207	169	216	192
ENSMUSG00000018287	1514	1360	1125	1499	1174	1393	1498	1521	1623	1372		ENSMUSG00000018286	3115	2899	2342	2339	2438	2303	2833	3005
ENSMUSG00000018293	6061	5135	4610	5661	5507	4548	5433	5541	6270	5694		ENSMUSG00000018287	1141	1039	783	882	891	834	935	1090
ENSMUSG00000018322	3757	3709	3239	3755	3476	3430	3747	3943	3774	3602		ENSMUSG00000018293	4351	4365	3343	3663	3798	3582	4482	3979
ENSMUSG00000018326	31403	27926	24955	25662	28472	23278	28176	27890	27512	26838		ENSMUSG00000018322	1925	2162	1631	1839	1693	1788	1831	1765
ENSMUSG00000018334	3669	3167	3301	3137	3849	2371	2822	2856	2644	3021		ENSMUSG00000018326	18369	19872	15391	17940	17585	16053	16892	17110
ENSMUSG00000018339	1467	1254	1229	1322	1473	3622	3706	2950	2928	2522		ENSMUSG00000018334	2349	3121	2400	2973	2553	2595	2460	2441
ENSMUSG00000018340	6707	6074	5433	6068	6758	4856	5556	6500	6411	6149		ENSMUSG00000018339	701	695	496	612	530	572	572	687
ENSMUSG00000018341	37	21	21	22	22	23	26	31	21	29		ENSMUSG00000018340	4300	4386	3258	3589	3563	3510	3901	3552
ENSMUSG00000018347	924	712	620	588	768	606	657	735	774	651		ENSMUSG00000018341	23	40	22	27	25	34	24	24
ENSMUSG00000018362	1400	1174	998	930	975	995	1116	969	1208	1072		ENSMUSG00000018347	413	475	386	467	418	401	471	425
ENSMUSG00000018363	2562	2171	1849	1877	2395	1703	1829	1780	1822	1822		ENSMUSG00000018362	799	778	643	738	758	763	811	747
ENSMUSG00000018372	747	583	412	524	569	538	614	419	534	626		ENSMUSG00000018363	1186	1449	1275	1412	1267	1193	1263	1068
ENSMUSG00000018377	3001	2506	2104	2158	2598	2075	2309	2168	2053	2353		ENSMUSG00000018372	353	402	350	421	284	302	315	299
ENSMUSG00000018378	3429	2794	2392	2690	3132	2421	2644	2663	2820	2846		ENSMUSG00000018377	1309	1600	1309	1554	1237	1153	1346	1281
ENSMUSG00000018379	11680	8690	7118	8186	9051	7868	8808	7837	9822	8580		ENSMUSG00000018378	2038	2306	1851	2018	1788	1686	2036	1821
ENSMUSG00000018381	29	29	25	24	19	58	43	43	59	47		ENSMUSG00000018379	5135	5711	4830	5485	4607	4302	4636	4423
ENSMUSG00000018387	442	407	367	361	474	352	367	421	369	411		ENSMUSG00000018381	5	11	8	8	8	12	8	2
ENSMUSG00000018395	6994	6162	5107	5567	5951	4773	5474	5465	5548	5745		ENSMUSG00000018387	242	303	222	261	188	236	192	191
ENSMUSG00000018398	19586	17115	15673	16127	17897	12623	15234	15451	16016	15984		ENSMUSG00000018395	4504	4893	3964	4832	4112	3719	4140	3763
ENSMUSG00000018401	7200	4973	5258	5689	6461	3864	4749	4875	4369	5409		ENSMUSG00000018398	11279	12013	9034	10944	10061	10227	10555	9580
ENSMUSG00000018405	849	698	804	850	919	611	757	742	846	824		ENSMUSG00000018401	2910	3650	2996	3899	2872	2939	3369	2748
ENSMUSG00000018411	35814	32765	28032	30380	34929	22676	25956	28405	25953	28830		ENSMUSG00000018405	722	734	587	678	649	610	646	666
ENSMUSG00000018412	5717	4964	4776	4962	5206	3889	4220	4836	4156	4841		ENSMUSG00000018411	19899	21169	16017	18828	16957	16814	18316	15647
ENSMUSG00000018415	4696	3814	3249	3959	3836	4153	4392	4373	3646	4181		ENSMUSG00000018412	2514	2933	2406	2929	2398	2553	2433	2315
ENSMUSG00000018417	1721	1396	1155	1267	1556	1227	1366	1400	1348	1297		ENSMUSG00000018415	2837	2652	2199	2491	2316	2265	2431	2204
ENSMUSG00000018425	1633	1306	1213	1229	1239	1087	1344	1336	1383	1348		ENSMUSG00000018417	1444	1549	1251	1698	1324	1293	1226	1116
ENSMUSG00000018427	3312	3145	2579	2409	3318	2413	2717	2918	2696	2845		ENSMUSG00000018425	891	874	846	1020	769	741	689	724
ENSMUSG00000018428	2314	2407	1961	2112	2608	1892	2102	2104	2071	2241		ENSMUSG00000018427	2273	2584	2032	2581	1955	2014	2038	1808
ENSMUSG00000018433	1312	1199	1034	1008	1104	926	1005	1092	1194	1060		ENSMUSG00000018428	1837	1917	1517	1859	1612	1653	1546	1399
ENSMUSG00000018442	1759	1376	1244	1285	1647	1346	1453	1214	1439	1350		ENSMUSG00000018433	715	678	574	677	668	597	649	615
ENSMUSG00000018446	3033	2921	2715	2713	2910	2276	3025	2821	3397	2965		ENSMUSG00000018442	806	902	728	998	744	779	857	828
ENSMUSG00000018449	787	679	526	623	612	646	724	547	705	532		ENSMUSG00000018446	1537	1464	1164	1366	1221	1176	1298	1334
ENSMUSG00000018451	14450	12951	12081	14221	13837	12446	15036	15356	14605	13228		ENSMUSG00000018449	509	482	429	548	414	391	478	447
ENSMUSG00000018459	1734	1665	1099	1457	1524	923	1039	1130	1217	1091		ENSMUSG00000018451	9515	8849	6410	7102	7403	7100	8115	8310
ENSMUSG00000018470	3141	2926	2661	2579	3246	2310	2945	3221	3250	2850		ENSMUSG00000018459	1029	993	743	846	795	750	841	770
ENSMUSG00000018474	42320	38535	35791	35360	40804	30763	35550	37175	30195	35975		ENSMUSG00000018470	1565	1443	1249	1470	1359	1222	1316	1466
ENSMUSG00000018476	2830	2494	1976	2052	2641	1403	1658	1778	1190	2081		ENSMUSG00000018474	27528	30569	22554	26365	24891	25906	26781	22983
ENSMUSG00000018481	6818	5885	4782	4841	5483	3974	4666	4962	4376	5145		ENSMUSG00000018476	1229	2263	1893	2116	1553	1733	1935	1660
ENSMUSG00000018486	136	122	77	87	170	59	30	54	168	145		ENSMUSG00000018481	3026	3359	2930	3589	2823	2735	2783	2446
ENSMUSG00000018500	312	237	227	266	273	188	229	181	246	152		ENSMUSG00000018486	38	88	60	76	57	49	54	31
ENSMUSG00000018501	14186	11980	10696	10357	11856	9267	10634	10562	8616	11646		ENSMUSG00000018500	114	148	113	111	109	81	113	74
ENSMUSG00000018507	1234	951	935	950	1160	925	887	885	1090	867		ENSMUSG00000018501	7542	8808	7108	8640	7272	7129	7220	5894
ENSMUSG00000018509	1262	1056	953	1001	1147	1015	941	1032	1210	921		ENSMUSG00000018507	666	764	577	682	658	628	682	588
ENSMUSG00000018537	1380	1221	1180	1285	1451	863	1285	1070	1314	1280		ENSMUSG00000018509	789	803	557	607	825	835	962	790
ENSMUSG00000018541	1146	970	814	816	991	721	905	808	770	782		ENSMUSG00000018537	972	1127	964	1100	887	938	1012	1098
ENSMUSG00000018547	10262	9116	8419	8648	10149	6263	7332	8492	7583	8329		ENSMUSG00000018541	714	876	613	763	609	686	657	603
ENSMUSG00000018548	21775	18847	15630	17006	18076	15850	17594	17984	15815	17392		ENSMUSG00000018543	13	16	10	20	5	8	11	20
ENSMUSG00000018554	287	202	165	173	292	225	126	167	208	217		ENSMUSG00000018547	6336	6727	5159	6176	5587	5839	6064	5289
ENSMUSG00000018559	2784	2403	2161	2764	2624	2086	2530	2664	2885	2538		ENSMUSG00000018548	11487	12673	10286	12234	10749	10263	10744	8662
ENSMUSG00000018565	2733	2441	2301	2509	2463	2306	2573	2393	2855	2274		ENSMUSG00000018554	238	319	244	311	242	267	246	227
ENSMUSG00000018566	178	140	100	130	138	154	369	237	235	200		ENSMUSG00000018559	1264	1605	1235	1330	1296	1319	1174	1468
ENSMUSG00000018567	7366	6656	5784	7123	6413	7741	8358	8035	8091	6842		ENSMUSG00000018565	1803	1731	1184	1401	1478	1379	1705	1597
ENSMUSG00000018570	21	11	6	12	10	17	33	26	15	17		ENSMUSG00000018566	43	42	37	39	30	47	50	55
ENSMUSG00000018572	2609	2053	1830	2242	2558	1818	2296	2163	2592	2172		ENSMUSG00000018567	4585	4288	3219	3400	3629	3615	4054	4307
ENSMUSG00000018574	1798	1397	1271	1369	1447	1389	1555	1525	1538	1430		ENSMUSG00000018570	18	22	10	16	22	22	20	19
ENSMUSG00000018581	509	380	328	334	418	315	439	376	186	439		ENSMUSG00000018572	1449	1658	1179	1439	1454	1237	1623	1315
ENSMUSG00000018583	5394	4308	3998	4090	4515	3434	3989	3994	4497	4017		ENSMUSG00000018574	1087	1118	854	1006	779	789	948	769
ENSMUSG00000018585	1389	1225	973	1372	1221	1489	1597	1460	1673	1367		ENSMUSG00000018581	234	230	234	170	163	186	156	156
ENSMUSG00000018589	564	495	461	511	476	529	634	572	579	489		ENSMUSG00000018583	2659	2891	2305	2821	2418	2516	2773	2464
ENSMUSG00000018593	39570	31312	31070	34938	30988	44755	49873	48122	44456	43907		ENSMUSG00000018585	1182	1256	798	841	911	952	1147	1208
ENSMUSG00000018595	23	32	22	30	25	8	72	28	14	16		ENSMUSG00000018589	441	441	375	454	460	448	453	437
ENSMUSG00000018599	1186	1049	940	1179	1041	874	986	1053	1183	913		ENSMUSG00000018593	17008	16088	14168	15237	13889	11568	14908	19872
ENSMUSG00000018604	108	60	74	86	139	24	40	59	70	48		ENSMUSG00000018595	21	26	27	25	17	7	25	10
ENSMUSG00000018634	2604	1776	1837	2203	1986	1272	1349	1604	1643	1791		ENSMUSG00000018599	716	641	503	525	524	574	585	562
ENSMUSG00000018648	2481	1955	2133	2477	2268	1492	1956	1936	1819	1826		ENSMUSG00000018604	73	76	69	90	55	81	57	55
ENSMUSG00000018651	1493	1295	995	1162	1072	967	1268	1215	1239	1187		ENSMUSG00000018634	1124	1286	948	1096	948	985	1125	1011
ENSMUSG00000018654	212	177	145	152	265	209	206	152	282	221		ENSMUSG00000018648	1135	1404	1106	1298	1294	1266	1357	1304
ENSMUSG00000018659	2180	1849	1741	1975	2022	1549	1981	1951	2140	1844		ENSMUSG00000018651	1000	1042	778	919	860	800	863	809
ENSMUSG00000018661	2873	2332	2294	2339	2892	1840	2184	2365	2046	2489		ENSMUSG00000018654	102	104	81	108	80	89	95	101
ENSMUSG00000018666	2878	2233	1769	2014	2024	2094	2128	1872	2315	2030		ENSMUSG00000018659	1053	1090	809	844	858	847	971	999
ENSMUSG00000018669	1912	1668	1523	1560	1645	1470	1886	1836	2027	1593		ENSMUSG00000018661	1445	1707	1168	1524	1336	1402	1356	1238
ENSMUSG00000018672	226	227	160	252	200	213	248	242	269	235		ENSMUSG00000018666	1717	1734	1475	1503	1453	1434	1743	1408
ENSMUSG00000018677	3869	3270	2916	3525	3600	2924	3469	3576	3518	3363		ENSMUSG00000018669	1100	1076	761	895	869	885	908	1011
ENSMUSG00000018678	1039	958	792	798	905	643	789	954	807	879		ENSMUSG00000018672	210	188	137	175	118	117	160	133
ENSMUSG00000018697	851	678	676	689	666	578	641	748	764	764		ENSMUSG00000018677	2038	2133	1556	1752	1791	1711	2016	1985
ENSMUSG00000018698	971	642	410	659	730	421	539	500	650	746		ENSMUSG00000018678	597	511	462	440	473	433	411	480
ENSMUSG00000018707	31453	30130	27303	31022	39148	19974	23683	28626	19459	29855		ENSMUSG00000018697	376	394	312	343	321	318	362	378
ENSMUSG00000018727	229	147	128	154	210	135	133	134	125	119		ENSMUSG00000018698	172	154	164	107	73	30	116	51
ENSMUSG00000018733	690	577	438	423	621	450	473	416	499	413		ENSMUSG00000018707	17771	24521	19407	23417	18616	19069	18083	14566
ENSMUSG00000018736	5506	4538	4328	4868	5175	4089	4752	4873	4713	4611		ENSMUSG00000018727	107	184	118	162	107	122	145	109
ENSMUSG00000018740	312	344	241	226	273	254	281	302	317	269		ENSMUSG00000018733	302	327	258	289	245	294	326	281
ENSMUSG00000018750	13549	11418	10712	10867	12458	9868	10846	11194	9708	11458		ENSMUSG00000018736	2943	3262	2375	2914	2686	2749	2969	2862
ENSMUSG00000018752	27	19	9	14	6	6	20	18	20	15		ENSMUSG00000018740	211	248	148	180	165	163	147	150
ENSMUSG00000018761	2359	2240	1967	2157	2144	1883	2271	2252	2562	2131		ENSMUSG00000018750	7791	8987	7235	8600	7262	7032	8015	5795
ENSMUSG00000018765	10661	8772	8348	8905	9491	6989	8586	8216	9207	8439		ENSMUSG00000018752	15	10	11	6	17	12	5	11
ENSMUSG00000018770	13702	12215	10889	12046	12309	10046	12254	12085	14704	11413		ENSMUSG00000018761	1666	1581	1265	1331	1224	1207	1317	1440
ENSMUSG00000018774	257	292	219	244	340	379	454	378	517	411		ENSMUSG00000018765	6847	6981	5299	5921	5982	6062	7104	5981
ENSMUSG00000018776	16	3	18	12	9	10	3	5	3	10		ENSMUSG00000018770	7423	6561	5203	5669	6107	5714	6623	6916
ENSMUSG00000018796	2714	2508	2162	2116	2536	1978	2239	2333	2405	2286		ENSMUSG00000018774	211	215	154	173	178	183	183	174
ENSMUSG00000018800	4040	3065	2461	2574	3070	2715	3448	2610	2816	3158		ENSMUSG00000018776	3	9	8	2	4	8	6	3
ENSMUSG00000018809	790	674	637	619	564	516	585	630	546	568		ENSMUSG00000018796	1906	1817	1387	1735	1481	1411	1414	1413
ENSMUSG00000018819	204	178	180	203	196	250	303	299	193	235		ENSMUSG00000018800	1843	1901	1878	2142	1758	1545	1678	1493
ENSMUSG00000018820	6023	4707	4611	4712	5312	3720	4294	4322	4672	4539		ENSMUSG00000018809	462	425	362	410	340	344	315	387
ENSMUSG00000018821	1136	1068	1018	1022	947	996	1062	1158	1262	1012		ENSMUSG00000018819	130	154	106	100	111	76	115	133
ENSMUSG00000018822	569	456	434	368	536	362	515	370	535	345		ENSMUSG00000018820	3404	3929	2963	3459	2892	3016	3151	2893
ENSMUSG00000018830	151	138	101	74	173	47	69	79	156	127		ENSMUSG00000018821	795	668	462	555	598	559	730	682
ENSMUSG00000018841	1280	1103	1018	1023	1110	926	1188	1014	1088	934		ENSMUSG00000018822	190	204	189	199	182	128	182	146
ENSMUSG00000018844	199	126	54	125	195	107	92	102	131	88		ENSMUSG00000018830	92	207	150	209	88	128	73	81
ENSMUSG00000018845	32	45	17	24	37	13	22	15	34	28		ENSMUSG00000018841	651	664	448	590	581	518	548	530
ENSMUSG00000018846	4060	3245	2289	2301	3343	2852	3064	2548	2748	2840		ENSMUSG00000018844	81	172	93	120	112	88	105	118
ENSMUSG00000018848	2413	1990	1677	1962	1774	1643	2053	1686	2072	1696		ENSMUSG00000018845	13	25	14	23	31	23	50	13
ENSMUSG00000018849	6180	5678	5148	4913	5916	4495	5200	5305	5019	5049		ENSMUSG00000018846	1999	2382	2179	2531	2161	1777	1906	1727
ENSMUSG00000018858	2004	1796	1570	1793	1848	1594	1874	1863	1967	1711		ENSMUSG00000018848	1333	1154	993	1155	1105	1054	1192	1087
ENSMUSG00000018861	1026	1023	721	969	1049	802	864	854	1066	832		ENSMUSG00000018849	3776	4018	3012	3631	3717	3740	3906	3162
ENSMUSG00000018862	7	15	4	3	11	5	19	8	8	12		ENSMUSG00000018858	1401	1144	958	969	992	974	1123	1159
ENSMUSG00000018865	27440	24085	23329	25211	26460	19662	24578	25307	25704	23358		ENSMUSG00000018861	671	724	548	581	497	552	724	551
ENSMUSG00000018882	2040	1988	1468	1776	1668	1773	2070	2040	2154	1956		ENSMUSG00000018862	9	10	9	4	9	11	4	8
ENSMUSG00000018893	31	10	27	27	19	15	36	12	19	19		ENSMUSG00000018865	21402	21933	16240	18676	19389	18794	21024	19926
ENSMUSG00000018899	239	184	147	117	201	163	259	165	265	204		ENSMUSG00000018882	1071	1055	835	870	885	797	861	913
ENSMUSG00000018900	959	897	658	718	962	630	773	795	746	686		ENSMUSG00000018893	17	17	17	29	17	19	11	24
ENSMUSG00000018906	1006	737	542	687	1002	568	557	580	678	609		ENSMUSG00000018899	168	144	108	117	116	112	124	113
ENSMUSG00000018907	5	6	18	6	14	11	8	8	0	9		ENSMUSG00000018900	605	650	495	522	469	478	486	451
ENSMUSG00000018909	24142	20675	19929	20828	22346	18723	21020	21668	16720	21025		ENSMUSG00000018906	477	616	489	710	522	519	667	543
ENSMUSG00000018919	16	23	21	19	10	7	17	20	23	27		ENSMUSG00000018907	4	3	9	8	9	13	6	10
ENSMUSG00000018920	96	69	80	72	53	86	166	151	158	101		ENSMUSG00000018909	11760	12551	10000	12016	10445	10072	10683	9262
ENSMUSG00000018921	1911	1876	1831	1876	2141	1424	1709	1732	1847	1780		ENSMUSG00000018919	22	15	8	13	22	6	15	11
ENSMUSG00000018923	414	342	309	294	408	324	349	352	425	300		ENSMUSG00000018920	62	72	46	30	31	47	52	39
ENSMUSG00000018927	80	78	70	108	67	101	78	102	61	46		ENSMUSG00000018921	1312	1489	1201	1362	1137	1243	1260	1301
ENSMUSG00000018931	936	840	699	784	822	674	820	638	693	696		ENSMUSG00000018923	251	240	190	177	208	210	272	221
ENSMUSG00000018932	890	747	576	677	904	492	603	539	699	568		ENSMUSG00000018927	42	35	42	37	21	29	26	35
ENSMUSG00000018965	53259	45229	39343	45076	46913	39360	47146	48569	51633	47079		ENSMUSG00000018931	510	547	457	489	483	438	467	418
ENSMUSG00000018974	3349	2923	2834	3042	3258	2249	2739	2898	2958	2753		ENSMUSG00000018932	396	499	424	480	361	386	516	489
ENSMUSG00000018983	30	71	22	40	45	40	51	37	90	64		ENSMUSG00000018965	34714	32227	24714	28183	28234	27760	33869	29067
ENSMUSG00000018986	25	8	5	4	15	9	18	2	14	16		ENSMUSG00000018974	2158	2296	1802	1992	1784	1815	2054	1710
ENSMUSG00000018995	575	565	488	555	624	498	527	565	565	535		ENSMUSG00000018983	47	41	30	38	37	39	36	45
ENSMUSG00000018999	3475	3083	2889	2997	3326	2216	2738	3105	2747	2763		ENSMUSG00000018986	6	8	8	15	5	11	6	9
ENSMUSG00000019027	469	591	452	465	588	516	540	628	555	472		ENSMUSG00000018995	380	435	317	367	353	303	347	332
ENSMUSG00000019039	2996	2719	2198	2601	2882	2342	2440	2735	2748	2593		ENSMUSG00000018999	1794	1958	1599	1966	1629	1604	1485	1643
ENSMUSG00000019054	7915	7056	6722	7389	6895	7181	8371	8110	8423	6925		ENSMUSG00000019027	564	603	453	581	495	476	468	460
ENSMUSG00000019055	1899	1429	1212	1563	1640	1080	1237	1587	1548	1593		ENSMUSG00000019039	1664	2263	1650	1727	1686	1864	1756	1746
ENSMUSG00000019066	569	596	446	393	657	456	563	496	540	537		ENSMUSG00000019054	4707	4164	3159	3272	3619	3401	4250	4305
ENSMUSG00000019080	309	314	256	283	385	240	322	306	313	334		ENSMUSG00000019055	980	1175	906	1149	860	920	1030	872
ENSMUSG00000019082	13147	10998	10638	10342	12563	8461	10410	10911	10962	11014		ENSMUSG00000019066	437	483	357	398	343	382	387	343
ENSMUSG00000019087	19160	16378	15102	15277	17038	13626	15677	16999	17291	15336		ENSMUSG00000019080	225	188	153	205	189	162	159	207
ENSMUSG00000019088	66	93	56	103	83	81	105	80	114	60		ENSMUSG00000019082	7114	8816	6173	7277	6723	7024	6735	6807
ENSMUSG00000019102	44	59	58	60	60	35	48	103	42	45		ENSMUSG00000019087	10176	10888	8171	9590	8570	8181	9509	8737
ENSMUSG00000019122	82	80	38	47	47	115	123	138	92	81		ENSMUSG00000019088	67	53	43	45	36	58	44	31
ENSMUSG00000019124	17998	16483	14480	14960	16817	10864	13370	15240	14080	14797		ENSMUSG00000019102	25	46	22	33	43	40	45	57
ENSMUSG00000019132	13402	11106	9800	10260	11482	8831	10792	10145	10483	10539		ENSMUSG00000019122	52	41	34	46	32	47	47	31
ENSMUSG00000019139	2618	2138	1852	2361	2323	2262	2455	2685	2658	2257		ENSMUSG00000019124	10040	11343	8549	9946	8973	8822	8490	8255
ENSMUSG00000019143	1924	1546	1404	1466	1695	1342	1499	1413	1580	1572		ENSMUSG00000019132	6810	8001	6803	7566	6546	6364	6484	6406
ENSMUSG00000019146	6555	5629	5026	5878	6170	4103	4784	4962	5183	5677		ENSMUSG00000019139	1878	2262	1772	2052	1813	1940	2048	1905
ENSMUSG00000019158	2188	1821	1974	2075	1770	1942	2148	2162	2334	1698		ENSMUSG00000019143	1185	1121	967	1094	1039	902	1065	987
ENSMUSG00000019173	9695	8634	7542	8000	8338	6651	7989	7821	8775	7659		ENSMUSG00000019146	3050	3264	2608	3158	2598	2578	2824	2571
ENSMUSG00000019178	20	7	5	12	16	7	5	16	18	13		ENSMUSG00000019158	1615	1158	886	774	1120	1085	1396	1332
ENSMUSG00000019179	15641	13529	12616	14842	13747	11773	14419	14730	16374	13744		ENSMUSG00000019173	6282	5959	4565	5024	4919	4707	5612	5215
ENSMUSG00000019188	5241	4354	3653	4073	4543	3514	3824	4394	4389	3733		ENSMUSG00000019178	12	6	13	8	4	7	9	6
ENSMUSG00000019189	6584	5768	5413	5285	5960	4343	5421	5731	5593	5517		ENSMUSG00000019179	9981	10210	7613	8009	8263	7908	8584	9365
ENSMUSG00000019194	28868	24100	23359	26766	26757	21888	27098	26839	29323	25798		ENSMUSG00000019188	2024	2492	1850	2206	2026	2038	2373	1999
ENSMUSG00000019210	20396	17148	16466	16321	17489	17059	20526	19126	21137	16675		ENSMUSG00000019189	3604	3553	2916	3542	3093	3047	3262	2966
ENSMUSG00000019214	100	74	107	64	123	84	146	87	110	143		ENSMUSG00000019194	21418	20768	14906	16346	16773	15991	19858	18222
ENSMUSG00000019230	412	431	248	243	322	425	273	252	334	294		ENSMUSG00000019210	10169	9490	7390	8094	8651	8267	9136	9531
ENSMUSG00000019232	4202	2356	3050	3399	2710	5268	6783	5005	4149	4898		ENSMUSG00000019214	77	105	86	78	58	67	53	48
ENSMUSG00000019235	2284	1883	1812	2149	2079	1678	2005	1995	2166	1871		ENSMUSG00000019230	226	315	232	314	218	145	262	212
ENSMUSG00000019254	8531	6631	6368	7413	7386	5593	6756	6442	7148	6535		ENSMUSG00000019232	1056	1078	1071	1020	800	575	863	2148
ENSMUSG00000019256	342	354	281	186	373	239	301	241	391	251		ENSMUSG00000019235	1982	1817	1405	1663	1529	1535	1824	1681
ENSMUSG00000019261	3907	3445	3621	4105	4140	3109	3703	3741	3650	3834		ENSMUSG00000019254	4977	5889	4209	4839	4692	4803	5323	4686
ENSMUSG00000019295	1711	1521	1344	1401	1572	1313	1386	1281	1446	1409		ENSMUSG00000019256	292	351	297	375	350	320	332	272
ENSMUSG00000019297	705	736	570	628	649	483	615	607	677	551		ENSMUSG00000019261	2505	3002	2254	2406	2395	2481	2539	2570
ENSMUSG00000019301	11	5	5	23	26	12	10	9	23	13		ENSMUSG00000019278	3	6	6	6	2	1	0	2
ENSMUSG00000019302	27632	25532	24992	26599	27733	20586	23353	27278	23066	26816		ENSMUSG00000019295	912	894	814	839	793	732	874	813
ENSMUSG00000019303	178	132	92	140	138	111	121	142	143	84		ENSMUSG00000019297	387	469	349	370	366	350	365	380
ENSMUSG00000019312	300	280	187	224	225	225	246	201	275	222		ENSMUSG00000019301	14	16	10	12	9	8	17	8
ENSMUSG00000019320	63	47	35	42	87	19	44	27	51	42		ENSMUSG00000019302	16287	19542	14572	17456	15548	16001	15754	15592
ENSMUSG00000019326	15	18	9	9	15	4	6	14	14	3		ENSMUSG00000019303	132	107	90	97	73	91	79	98
ENSMUSG00000019338	2900	2475	2480	2387	2525	1617	2586	2326	2094	2384		ENSMUSG00000019312	104	122	70	92	80	92	84	78
ENSMUSG00000019359	264	283	214	291	292	190	231	219	218	275		ENSMUSG00000019320	50	43	47	41	31	25	36	34
ENSMUSG00000019362	2652	2315	1979	2519	2427	2471	2716	2813	3052	2246		ENSMUSG00000019326	31	25	21	25	27	25	25	18
ENSMUSG00000019368	19	20	19	13	13	19	23	14	24	14		ENSMUSG00000019338	1413	1406	1083	1248	1090	1114	1180	1118
ENSMUSG00000019370	99399	89065	81595	90574	95428	76783	88647	92035	92919	86306		ENSMUSG00000019359	179	229	186	209	194	172	177	175
ENSMUSG00000019373	2370	2122	1723	1734	1940	1820	2224	1913	2383	1719		ENSMUSG00000019362	2100	2109	1500	1565	1706	1678	2265	1908
ENSMUSG00000019428	21052	18177	17318	19697	19866	18610	21935	21009	21563	18389		ENSMUSG00000019368	12	24	18	23	19	15	12	5
ENSMUSG00000019432	9006	7678	6912	7799	8336	6133	6872	6908	7771	7154		ENSMUSG00000019370	83582	84418	59180	67744	70918	67974	78378	71722
ENSMUSG00000019433	2964	2697	2556	2896	3009	2605	3100	3221	3240	2774		ENSMUSG00000019373	759	789	668	776	719	762	711	703
ENSMUSG00000019437	959	1073	796	804	936	822	997	986	1029	841		ENSMUSG00000019428	11572	12423	8654	9197	10367	10602	10642	11539
ENSMUSG00000019461	768	731	670	533	790	746	730	633	750	722		ENSMUSG00000019429	3	7	5	5	3	3	3	1
ENSMUSG00000019464	46	57	29	32	33	52	31	22	41	37		ENSMUSG00000019432	5126	5939	4383	5059	4826	4622	5116	5056
ENSMUSG00000019467	8521	7709	6834	7600	8927	7589	8873	9117	8763	8521		ENSMUSG00000019433	2774	2661	1862	2011	2152	2259	2552	2496
ENSMUSG00000019470	2588	2333	1888	2294	2466	1817	2095	2073	2406	2088		ENSMUSG00000019437	541	464	406	459	429	356	456	451
ENSMUSG00000019471	8625	7429	6737	8173	7986	6627	7631	7851	8726	7527		ENSMUSG00000019461	521	641	432	563	525	523	510	545
ENSMUSG00000019478	2714	2193	2041	2298	2511	2004	2583	2341	2569	2503		ENSMUSG00000019464	10	18	9	20	14	14	20	10
ENSMUSG00000019487	535	329	324	324	402	349	417	348	393	383		ENSMUSG00000019467	6565	6943	5046	5807	5653	5786	6004	5677
ENSMUSG00000019489	16	28	32	20	48	15	4	14	18	28		ENSMUSG00000019470	1656	1788	1468	1602	1485	1475	1607	1644
ENSMUSG00000019494	6880	5656	5012	5608	5353	4992	5910	6076	6382	5430		ENSMUSG00000019471	5830	5684	4102	4499	4780	4671	5669	5136
ENSMUSG00000019505	44908	41252	35699	39821	38348	36109	43294	44708	47649	37431		ENSMUSG00000019478	1491	1871	1458	1512	1378	1385	1585	1518
ENSMUSG00000019518	731	636	502	552	654	536	571	561	594	628		ENSMUSG00000019487	238	269	207	220	207	231	263	211
ENSMUSG00000019528	1537	1400	1175	1352	1302	1255	1461	1351	1433	1204		ENSMUSG00000019489	7	6	8	6	3	2	10	1
ENSMUSG00000019539	213	215	116	185	141	191	181	233	238	185		ENSMUSG00000019494	4595	3421	2674	2922	3181	2901	4099	3332
ENSMUSG00000019558	8083	6620	6255	6611	6956	5664	6631	6220	6364	6461		ENSMUSG00000019505	41902	39272	29653	32159	31686	30032	39831	35601
ENSMUSG00000019564	532	448	337	352	460	349	404	368	387	389		ENSMUSG00000019518	305	376	289	351	315	307	282	268
ENSMUSG00000019577	1087	540	760	642	867	862	755	660	486	497		ENSMUSG00000019528	903	783	719	752	842	737	883	757
ENSMUSG00000019578	1389	1180	1314	1349	1359	1140	1387	1499	1324	1328		ENSMUSG00000019539	191	197	143	154	142	138	181	174
ENSMUSG00000019579	2120	1756	1728	1913	1924	1927	2242	2086	2137	1800		ENSMUSG00000019558	4374	5105	4325	4596	4212	4069	4527	4396
ENSMUSG00000019590	3846	3495	3111	3312	3505	2929	3721	3952	3640	3678		ENSMUSG00000019564	258	310	230	266	217	264	256	240
ENSMUSG00000019647	1622	1768	1335	1639	1493	1219	1502	1477	1377	1482		ENSMUSG00000019577	266	355	295	364	234	229	288	319
ENSMUSG00000019659	1479	1271	1076	1238	1184	1162	1298	1320	1604	1198		ENSMUSG00000019578	4377	4340	2958	3501	3676	3509	3890	3806
ENSMUSG00000019689	1083	964	700	930	752	828	875	850	933	720		ENSMUSG00000019579	1259	1142	809	884	973	974	1132	1131
ENSMUSG00000019699	9243	7947	6500	6541	7744	6142	7190	7129	6219	7280		ENSMUSG00000019590	2611	2722	1951	2202	2132	2192	2482	2152
ENSMUSG00000019710	1767	1356	1253	1486	1395	1472	1522	1425	1576	1349		ENSMUSG00000019647	1246	1538	1374	1633	1146	1146	1181	1164
ENSMUSG00000019715	3327	2832	2668	3071	3170	2519	3087	2868	2732	2947		ENSMUSG00000019659	1031	863	664	672	705	775	897	849
ENSMUSG00000019718	174	201	169	147	215	184	182	189	225	198		ENSMUSG00000019689	585	489	394	419	456	387	534	473
ENSMUSG00000019726	5030	3820	3550	3641	4234	2861	3331	3579	2531	3874		ENSMUSG00000019699	4902	5464	4441	5493	4802	4450	4477	3685
ENSMUSG00000019731	4588	3796	3441	3573	4211	2779	3362	3624	3519	3508		ENSMUSG00000019710	845	931	623	768	712	759	876	733
ENSMUSG00000019732	128	108	126	113	64	99	108	132	129	110		ENSMUSG00000019715	1746	1770	1415	1573	1483	1557	1593	1485
ENSMUSG00000019734	315	258	203	215	377	156	138	218	244	202		ENSMUSG00000019718	115	111	97	112	110	86	124	107
ENSMUSG00000019737	525	250	251	279	330	238	275	233	237	279		ENSMUSG00000019726	1575	2017	1672	1996	1607	1550	1456	1204
ENSMUSG00000019738	909	657	654	781	714	864	939	797	973	675		ENSMUSG00000019731	1985	2423	1890	2264	1927	1915	1870	1634
ENSMUSG00000019761	421	450	291	314	326	278	304	392	396	356		ENSMUSG00000019732	70	57	60	49	50	50	34	58
ENSMUSG00000019762	12	37	22	8	19	30	41	13	33	49		ENSMUSG00000019734	114	197	173	261	160	170	164	154
ENSMUSG00000019763	1209	1083	809	900	1050	1077	940	991	1212	1024		ENSMUSG00000019737	129	233	204	241	185	165	179	161
ENSMUSG00000019767	49	21	17	11	48	15	20	20	25	29		ENSMUSG00000019738	579	454	377	398	426	398	563	541
ENSMUSG00000019768	199	190	152	232	188	181	128	257	129	148		ENSMUSG00000019761	435	342	259	301	336	361	368	326
ENSMUSG00000019772	1041	840	945	1063	922	1468	1790	1320	1285	945		ENSMUSG00000019762	19	26	41	35	31	17	29	18
ENSMUSG00000019773	114	109	74	27	71	65	112	93	126	68		ENSMUSG00000019763	628	725	492	609	571	634	610	496
ENSMUSG00000019774	541	340	322	345	395	333	347	300	402	316		ENSMUSG00000019767	16	25	35	33	26	19	22	39
ENSMUSG00000019775	3503	2597	1773	2687	2181	3486	3574	2977	2707	3454		ENSMUSG00000019768	105	84	104	78	104	85	87	114
ENSMUSG00000019777	4554	3722	2864	3329	3393	3345	3761	3421	4054	3641		ENSMUSG00000019772	871	746	534	645	723	749	838	838
ENSMUSG00000019779	15	9	2	29	21	15	9	15	12	16		ENSMUSG00000019773	75	53	54	64	51	51	45	51
ENSMUSG00000019782	1452	1197	988	1161	1278	996	1387	1246	1434	1350		ENSMUSG00000019774	219	269	260	328	235	229	284	257
ENSMUSG00000019785	1512	1234	1186	1087	1279	1255	1540	1319	1447	1270		ENSMUSG00000019775	2321	2782	2463	3079	2547	2198	2469	2406
ENSMUSG00000019787	37	30	14	19	45	36	67	33	37	48		ENSMUSG00000019777	2687	2774	2313	2593	2511	2330	2601	2410
ENSMUSG00000019789	237	265	191	247	221	261	316	226	228	192		ENSMUSG00000019779	18	34	10	18	23	15	22	23
ENSMUSG00000019790	5925	5399	4426	4655	5079	3851	4390	4456	4170	4962		ENSMUSG00000019782	1253	1087	904	960	1108	908	1039	961
ENSMUSG00000019791	483	408	317	337	316	463	443	384	308	454		ENSMUSG00000019785	859	953	731	879	828	791	835	807
ENSMUSG00000019792	326	380	277	334	256	337	329	295	368	319		ENSMUSG00000019787	44	42	28	41	27	25	29	42
ENSMUSG00000019794	558	386	295	425	459	440	464	367	457	364		ENSMUSG00000019789	187	157	138	196	144	122	165	167
ENSMUSG00000019795	11236	9580	8298	9658	9279	8126	9984	9779	10281	8878		ENSMUSG00000019790	3676	4005	3574	4397	3767	3562	3616	3079
ENSMUSG00000019796	10236	9185	8650	8321	9515	6482	8081	8457	8392	8774		ENSMUSG00000019791	317	320	288	339	283	263	312	257
ENSMUSG00000019797	1012	966	664	928	867	771	907	945	1067	947		ENSMUSG00000019792	254	217	175	204	182	187	187	183
ENSMUSG00000019802	5297	4125	3317	3917	3945	3825	4242	3937	3975	4296		ENSMUSG00000019794	236	308	267	262	250	241	285	283
ENSMUSG00000019803	564	572	415	415	489	426	621	552	448	392		ENSMUSG00000019795	7852	7414	6066	6783	6722	6048	7202	6389
ENSMUSG00000019804	6873	5733	5228	5727	6222	4399	5126	5251	6505	5386		ENSMUSG00000019796	6573	7658	5808	6829	6101	6112	6163	5520
ENSMUSG00000019806	2894	2344	2250	2309	2458	1918	2170	2409	2707	2225		ENSMUSG00000019797	592	541	371	415	483	466	568	551
ENSMUSG00000019808	304	263	155	193	220	178	255	178	147	221		ENSMUSG00000019802	2776	2811	2398	2900	2351	2282	2363	2339
ENSMUSG00000019809	1081	1042	716	949	851	840	1025	936	1072	880		ENSMUSG00000019803	402	423	323	448	396	433	344	361
ENSMUSG00000019810	2609	2328	1905	2133	2241	2130	2471	2381	2433	2252		ENSMUSG00000019804	4802	4802	3565	4125	3833	3704	4666	4197
ENSMUSG00000019813	267	277	220	206	166	211	242	231	234	215		ENSMUSG00000019806	1410	1299	1008	1167	1153	1006	1157	1108
ENSMUSG00000019814	865	624	577	606	682	498	549	624	722	610		ENSMUSG00000019808	160	187	166	174	155	152	164	135
ENSMUSG00000019817	1559	1135	865	941	1086	1012	1162	1082	942	1063		ENSMUSG00000019809	581	578	522	543	497	448	383	484
ENSMUSG00000019818	4586	3599	2853	3175	3451	3564	3931	3808	3671	3341		ENSMUSG00000019810	1635	1480	1133	1457	1285	1138	1323	1314
ENSMUSG00000019820	4217	3587	3118	3197	3616	2501	3219	3084	2509	3380		ENSMUSG00000019813	172	166	125	144	155	138	134	135
ENSMUSG00000019822	841	683	632	789	690	652	730	816	907	660		ENSMUSG00000019814	486	450	352	382	401	409	421	415
ENSMUSG00000019823	541	488	413	349	450	390	516	401	524	438		ENSMUSG00000019817	730	878	745	975	750	652	747	708
ENSMUSG00000019826	1024	859	807	736	871	617	739	722	795	688		ENSMUSG00000019818	2098	2248	1910	2315	1825	1756	1770	1799
ENSMUSG00000019828	6038	4397	3405	3974	5006	2900	3349	3684	4015	4889		ENSMUSG00000019820	2155	2641	2279	2901	1979	2027	2005	1668
ENSMUSG00000019831	8535	8487	8166	7772	8838	6692	8326	9281	8485	8470		ENSMUSG00000019822	508	512	417	428	391	394	417	449
ENSMUSG00000019832	116	66	84	55	71	210	243	104	174	143		ENSMUSG00000019823	310	322	243	270	298	287	261	221
ENSMUSG00000019836	13	8	6	6	8	6	7	8	3	8		ENSMUSG00000019826	531	607	501	532	444	489	502	501
ENSMUSG00000019837	1072	1002	846	1114	848	1094	1070	1071	963	976		ENSMUSG00000019828	2238	2689	2229	2840	1947	1848	2097	1483
ENSMUSG00000019838	239	136	154	148	164	121	161	165	172	163		ENSMUSG00000019831	5600	6513	4837	5749	5391	5406	4760	5304
ENSMUSG00000019841	2953	1881	1283	1651	1698	1997	2185	1504	1720	2213		ENSMUSG00000019832	43	52	37	67	30	36	46	38
ENSMUSG00000019842	381	400	329	337	459	310	376	306	294	317		ENSMUSG00000019836	26	21	28	23	15	22	21	7
ENSMUSG00000019843	8297	7296	7014	6958	7335	5204	6380	6780	6663	6687		ENSMUSG00000019837	706	738	536	602	516	525	672	636
ENSMUSG00000019845	198	218	148	184	186	140	135	130	147	138		ENSMUSG00000019838	126	111	92	106	111	96	95	96
ENSMUSG00000019846	239	335	209	200	289	260	289	248	314	322		ENSMUSG00000019841	1686	1906	1632	1940	1547	1345	1514	1276
ENSMUSG00000019848	66	41	35	40	62	29	42	42	48	46		ENSMUSG00000019842	308	308	313	314	237	256	259	211
ENSMUSG00000019849	1944	1790	1594	1582	1978	1043	1448	1476	1470	1646		ENSMUSG00000019843	5837	5725	4539	5144	4863	4655	5245	4683
ENSMUSG00000019850	300	292	186	184	258	268	231	234	253	259		ENSMUSG00000019845	117	117	113	101	83	87	82	81
ENSMUSG00000019851	350	227	203	312	249	314	359	350	345	281		ENSMUSG00000019846	320	353	221	273	214	291	272	207
ENSMUSG00000019852	8628	6862	5295	5924	6386	6253	6548	6106	5181	6972		ENSMUSG00000019848	35	46	43	57	34	22	47	28
ENSMUSG00000019853	333	267	258	261	271	373	273	321	301	358		ENSMUSG00000019849	1260	1389	1125	1276	1078	995	1150	1084
ENSMUSG00000019854	2745	2246	2232	2159	2265	1685	2018	2047	2239	2270		ENSMUSG00000019850	168	217	156	206	190	179	160	163
ENSMUSG00000019856	2662	2144	1981	2024	1990	1529	1892	1753	1627	2049		ENSMUSG00000019851	192	177	140	196	156	130	170	195
ENSMUSG00000019857	366	299	188	255	278	254	303	258	274	311		ENSMUSG00000019852	4812	5998	4846	6200	4891	4522	4778	3853
ENSMUSG00000019861	2975	2484	2222	2418	2513	1974	2476	2283	2672	2552		ENSMUSG00000019853	159	154	116	132	123	124	131	133
ENSMUSG00000019863	954	757	797	682	843	589	740	690	839	654		ENSMUSG00000019854	1251	1446	1220	1468	1262	1283	1184	1269
ENSMUSG00000019864	824	733	566	620	780	573	602	679	701	683		ENSMUSG00000019856	1333	1531	1239	1341	1148	1134	1151	1093
ENSMUSG00000019865	158	140	94	91	103	136	146	147	122	134		ENSMUSG00000019857	451	400	407	410	315	333	373	350
ENSMUSG00000019866	95	117	55	105	108	84	82	88	64	87		ENSMUSG00000019861	1740	1762	1550	1854	1627	1496	1714	1462
ENSMUSG00000019868	1488	1357	1022	1235	1226	1043	1326	1282	1393	1294		ENSMUSG00000019863	538	516	426	528	465	449	496	400
ENSMUSG00000019872	1588	1204	1262	1179	1328	1251	1380	1227	1372	1142		ENSMUSG00000019864	489	572	440	496	442	484	431	459
ENSMUSG00000019873	3012	2408	2005	2422	2490	1737	2156	1923	1965	2165		ENSMUSG00000019865	99	102	75	95	86	84	75	91
ENSMUSG00000019874	1295	1065	706	1153	824	1062	1237	1115	1245	832		ENSMUSG00000019866	128	110	84	103	63	63	78	60
ENSMUSG00000019876	696	543	448	691	512	646	721	675	568	654		ENSMUSG00000019868	690	619	515	588	578	564	674	678
ENSMUSG00000019877	53297	44114	37041	41406	40993	45613	53804	45907	47727	45096		ENSMUSG00000019872	902	797	650	687	693	657	715	713
ENSMUSG00000019878	1821	1390	1188	1225	1319	1252	1614	1249	1322	1210		ENSMUSG00000019873	1221	1403	1278	1540	1062	1053	1186	873
ENSMUSG00000019880	431	391	331	364	368	419	420	483	494	428		ENSMUSG00000019874	2464	1878	1329	1698	1857	1371	1992	1563
ENSMUSG00000019883	260	235	187	201	215	199	216	176	200	257		ENSMUSG00000019876	364	261	212	234	188	203	293	231
ENSMUSG00000019888	371	330	184	240	231	441	381	290	265	310		ENSMUSG00000019877	30337	29988	24691	28657	28456	25440	28154	26874
ENSMUSG00000019889	2860	2690	2288	2347	2586	2312	2435	2669	2192	2522		ENSMUSG00000019878	687	670	635	715	623	588	620	628
ENSMUSG00000019890	511	365	371	443	428	306	473	359	433	327		ENSMUSG00000019880	258	276	262	279	255	240	268	317
ENSMUSG00000019891	607	529	510	492	540	454	482	556	578	637		ENSMUSG00000019883	66	38	46	62	45	55	54	44
ENSMUSG00000019892	96	66	53	39	55	75	71	27	33	55		ENSMUSG00000019888	236	294	277	366	250	249	265	245
ENSMUSG00000019894	3161	2841	2318	2724	2485	2777	3325	3200	2813	3079		ENSMUSG00000019889	1982	2023	1679	2022	1714	1717	1901	1468
ENSMUSG00000019897	1611	1331	1171	1339	1394	1145	1370	1190	1577	1285		ENSMUSG00000019890	297	318	213	324	273	276	290	319
ENSMUSG00000019899	927	597	544	583	784	687	766	777	495	736		ENSMUSG00000019891	418	378	334	334	274	340	341	319
ENSMUSG00000019906	1843	1065	867	1201	1017	871	1090	1022	794	1358		ENSMUSG00000019892	78	80	57	96	64	63	59	45
ENSMUSG00000019907	5277	4256	3490	3663	4616	3723	3881	3761	3453	4188		ENSMUSG00000019894	1643	1627	1465	1658	1325	1273	1470	1397
ENSMUSG00000019913	11	12	4	19	13	34	19	18	16	46		ENSMUSG00000019897	929	948	789	885	718	747	832	842
ENSMUSG00000019916	3142	2052	2104	2500	2772	1517	1564	1803	1971	1878		ENSMUSG00000019899	502	562	509	552	392	400	434	367
ENSMUSG00000019917	333	248	138	200	248	232	278	240	257	220		ENSMUSG00000019906	2168	2270	1824	1982	1884	1814	2193	1622
ENSMUSG00000019920	1621	1344	908	1198	1174	1198	1267	1080	1279	1214		ENSMUSG00000019907	2171	2662	2193	2685	2068	2018	2245	1620
[truncated: 18,686 more rows]

## Sheet: Table S2
Table S2 Differentially expressed gene list of female offspring
ensembl_id	gene_symbol	edger_logFC	edger_logCPM	edger_LR	edger_PValue	edger_FDR	deseq2_baseMean	deseq2_logFC	deseq2_lfcSE	deseq2_stat	deseq2_pvalue	deseq2_FDR
ENSMUSG00000000058	Cav2	0.442254	5.07967	13.665	0.000218489	0.00526178	1695.29	0.442096	0.121581	3.63621	0.000276674	0.00703006
ENSMUSG00000000154	Slc22a18	1.02553	-0.146618	13.7555	0.000208208	0.00507978	43.4386	1.02812	0.273639	3.75723	0.000171802	0.00495727
ENSMUSG00000000204	Slfn4	2.57811	-1.64826	12.2434	0.000466918	0.00919944	14.0761	2.62179	0.743519	3.52619	0.000421579	0.00944347
ENSMUSG00000000275	Trim25	0.731966	3.1311	25.6199	4.15727e-07	3.55777e-05	437.674	0.732399	0.140539	5.21137	1.87455e-07	2.11576e-05
ENSMUSG00000000290	Itgb2	0.981806	2.42392	29.8212	4.73783e-08	5.37856e-06	267.381	0.981851	0.174618	5.62285	1.87833e-08	2.77916e-06
ENSMUSG00000000295	Hddc2	0.390681	3.42235	8.00353	0.00466862	0.0435008	536.454	0.390216	0.136387	2.8611	0.00422179	0.0445261
ENSMUSG00000000303	Cdh1	0.503981	2.27089	8.41034	0.00373093	0.0380323	240.186	0.50459	0.169919	2.96959	0.00298196	0.0360892
ENSMUSG00000000386	Mx1	2.90589	-0.305116	43.5229	4.19016e-11	9.94456e-09	38.6108	2.92225	0.430347	6.79046	1.1178e-11	3.80592e-09
ENSMUSG00000000489	Pdgfb	-0.480377	4.37193	15.9118	6.63637e-05	0.00210148	1037.21	-0.480927	0.120341	-3.99637	6.43222e-05	0.00230938
ENSMUSG00000000562	Adora3	1.1443	-0.698753	13.2099	0.000278476	0.00634865	28.9856	1.14727	0.313073	3.66456	0.000247766	0.006548
ENSMUSG00000000567	Sox9	0.406905	5.06095	12.4358	0.000421171	0.00856091	1673.57	0.407034	0.117209	3.47272	0.000515205	0.0109069
ENSMUSG00000000682	Cd52	1.39683	1.51358	37.124	1.10849e-09	1.88761e-07	141.343	1.39753	0.224298	6.2307	4.64342e-10	1.054e-07
ENSMUSG00000001029	Icam2	0.935719	0.997504	11.0348	0.000894171	0.0149369	98.0001	0.936618	0.277539	3.37473	0.000738891	0.0141073
ENSMUSG00000001123	Lgals9	1.40753	2.84077	53.8657	2.14669e-13	9.95111e-11	357.47	1.40785	0.186644	7.54297	4.59389e-14	3.16072e-11
ENSMUSG00000001131	Timp1	2.60505	1.16982	46.4046	9.61897e-12	2.6315e-09	111.298	2.60795	0.395608	6.59226	4.33171e-11	1.24637e-08
ENSMUSG00000001240	Ramp2	0.539927	3.59337	13.6272	0.000222934	0.00534155	603.998	0.539625	0.144139	3.74378	0.000181275	0.00518664
ENSMUSG00000001260	Gabrg1	0.461028	5.06027	7.97679	0.00473809	0.0439762	1672.5	0.460872	0.162568	2.83495	0.00458333	0.0469102
ENSMUSG00000001506	Col1a1	0.613782	3.72809	24.6744	6.78816e-07	5.34343e-05	663.375	0.613948	0.121697	5.04491	4.53743e-07	4.47803e-05
ENSMUSG00000001576	Ergic1	-0.499586	6.66592	19.4899	1.01134e-05	0.000499329	5094.89	-0.500109	0.114283	-4.37606	1.20845e-05	0.000625
ENSMUSG00000001741	Il16	-0.482608	4.55099	7.93557	0.00484725	0.0445406	1174.17	-0.483059	0.169908	-2.84305	0.00446834	0.0461464
ENSMUSG00000001985	Grik3	-0.45547	6.57553	14.876	0.000114816	0.00323111	4783.92	-0.455568	0.118537	-3.84324	0.000121418	0.00379274
ENSMUSG00000001995	Sipa1l2	-0.4873	6.18987	16.5819	4.65939e-05	0.0015931	3661.86	-0.487646	0.120345	-4.05205	5.07708e-05	0.00194155
ENSMUSG00000002028	Kmt2a	-0.542174	7.56432	14.91	0.000112762	0.00317867	9492.17	-0.54214	0.13884	-3.90478	9.43124e-05	0.00313645
ENSMUSG00000002083	Bbc3	0.460051	3.26187	10.5183	0.00118197	0.0181795	479.505	0.460059	0.139172	3.30569	0.000947436	0.0168221
ENSMUSG00000002104	Rapsn	-1.17741	-0.614961	13.3644	0.000256442	0.00598533	31.0089	-1.18254	0.321459	-3.67867	0.000234452	0.00623647
ENSMUSG00000002111	Spi1	1.34455	2.2617	50.3166	1.30841e-12	4.45607e-10	238.908	1.34482	0.184363	7.29445	2.99887e-13	1.5316e-10
ENSMUSG00000002325	Irf9	0.507132	3.94673	11.7626	0.000604328	0.0112305	771.535	0.507271	0.146499	3.46263	0.000534929	0.011247
ENSMUSG00000002341	Ncan	-0.441221	7.24682	20.2429	6.82057e-06	0.00037312	7623.26	-0.441232	0.0986383	-4.47324	7.70449e-06	0.000457544
ENSMUSG00000002580	Mien1	0.41319	3.11976	10.8042	0.00101268	0.0162966	434.482	0.41285	0.121834	3.38862	0.000702456	0.0137063
ENSMUSG00000002617	Zfp40	0.729592	3.98791	13.9754	0.000185217	0.00466904	794.253	0.73034	0.212264	3.44072	0.000580164	0.0119338
ENSMUSG00000002699	Lcp2	1.43586	1.42156	36.2273	1.75592e-09	2.93027e-07	132.766	1.43699	0.233159	6.16313	7.13209e-10	1.51772e-07
ENSMUSG00000002847	Pla1a	1.45823	0.955625	21.2321	4.06883e-06	0.000238248	95.3488	1.45939	0.306479	4.76178	1.9189e-06	0.000146821
ENSMUSG00000003283	Hck	1.17148	1.65395	29.4944	5.60784e-08	6.18952e-06	156.165	1.17178	0.211457	5.54146	2.99958e-08	4.11265e-06
ENSMUSG00000003526	Prodh	0.441041	5.27307	16.5876	4.6454e-05	0.0015931	1939	0.440696	0.10913	4.03827	5.38468e-05	0.00200473
ENSMUSG00000003545	Fosb	-0.835175	4.40182	15.5306	8.11803e-05	0.00245869	1059.32	-0.83545	0.233761	-3.57395	0.00035164	0.00835849
ENSMUSG00000003617	Cp	1.74122	4.48429	86.2915	1.55276e-20	5.18249e-17	1121.29	1.74157	0.199906	8.71197	2.9863e-18	6.77857e-15
ENSMUSG00000003665	Has1	-0.480632	1.01425	7.79742	0.00523209	0.0467916	99.1896	-0.481431	0.167715	-2.87052	0.00409794	0.0439312
ENSMUSG00000003812	Dnase2a	0.609334	2.74628	28.7393	8.2808e-08	8.91548e-06	334.832	0.609163	0.107245	5.68008	1.34628e-08	2.05247e-06
ENSMUSG00000003849	Nqo1	0.486364	2.61096	9.38777	0.00218438	0.0269623	304.695	0.486072	0.155319	3.1295	0.00175103	0.0255817
ENSMUSG00000004032	Gstm5	0.447074	6.78417	16.9543	3.82906e-05	0.00140014	5531.75	0.446421	0.109575	4.07411	4.61903e-05	0.00181039
ENSMUSG00000004098	Col5a3	0.783749	2.98812	13.0965	0.000295855	0.006645	395.98	0.783607	0.209532	3.73979	0.000184175	0.00525549
ENSMUSG00000004105	Angptl2	-0.731113	2.41688	19.2681	1.13587e-05	0.000536981	265.827	-0.731694	0.161419	-4.53288	5.81852e-06	0.000373328
ENSMUSG00000004266	Ptpn6	1.09091	2.12118	35.8246	2.15901e-09	3.43139e-07	216.554	1.09097	0.177761	6.1373	8.39344e-10	1.7147e-07
ENSMUSG00000004356	Utp20	-0.42064	4.70288	22.4939	2.10808e-06	0.000136886	1304.54	-0.420935	0.085798	-4.90612	9.28956e-07	8.0756e-05
ENSMUSG00000004633	Chn2	-0.412148	6.63961	12.7422	0.000357495	0.00765839	5002.48	-0.412315	0.116136	-3.55027	0.000384843	0.0088866
ENSMUSG00000004661	Arid3b	-0.583311	2.84276	12.7211	0.000361561	0.00771578	357.924	-0.583674	0.15939	-3.66192	0.000250337	0.00659037
ENSMUSG00000004665	Cnn2	0.487507	2.88257	13.9874	0.000184041	0.0046464	368.234	0.487733	0.126178	3.86543	0.000110894	0.00351777
ENSMUSG00000004709	Cd244a	6.5218	-1.67516	57.172	3.99311e-14	2.29783e-11	13.8525	6.89053	1.08085	6.37509	1.82852e-10	4.6117e-08
ENSMUSG00000004730	Adgre1	0.548487	2.43216	9.91867	0.00163611	0.0224904	268.627	0.548353	0.169144	3.24193	0.00118725	0.0196073
ENSMUSG00000005237	Dnah2	-0.52822	2.42626	9.33827	0.00224417	0.0273763	267.733	-0.528192	0.168277	-3.13882	0.00169627	0.0250874
ENSMUSG00000005373	Mlxipl	0.551167	1.65096	8.78764	0.00303278	0.0334015	155.681	0.551773	0.180064	3.06432	0.00218162	0.0294079
ENSMUSG00000005580	Adcy9	-0.44227	5.75721	14.5168	0.000138918	0.00372711	2712.31	-0.442582	0.117592	-3.76372	0.000167404	0.00485554
ENSMUSG00000006014	Prg4	2.28784	3.70922	140.801	1.77886e-32	1.48428e-28	654.853	2.28812	0.183987	12.4363	1.65928e-35	1.69487e-31
ENSMUSG00000006360	Crip1	0.726267	2.04977	26.0003	3.41365e-07	2.99826e-05	205.75	0.726372	0.135969	5.3422	9.18266e-08	1.14386e-05
ENSMUSG00000006369	Fbln1	0.701024	4.095	21.7567	3.09506e-06	0.00018782	856.166	0.701016	0.150158	4.66852	3.03372e-06	0.000215944
ENSMUSG00000006519	Cyba	0.869885	2.77959	22.4856	2.1173e-06	0.000136952	343.092	0.86926	0.180076	4.82718	1.38478e-06	0.00011226
ENSMUSG00000006522	Itih3	0.988621	6.39506	57.3982	3.55932e-14	2.12135e-11	4222.48	0.988201	0.130282	7.58512	3.32186e-14	2.51342e-11
ENSMUSG00000006611	Hfe	0.528997	2.73117	17.2987	3.19401e-05	0.00120592	331.359	0.528566	0.122299	4.3219	1.54693e-05	0.000765185
ENSMUSG00000006740	Kif5b	0.466245	8.20679	9.7249	0.00181788	0.023906	14825.3	0.466174	0.148539	3.1384	0.00169875	0.0250874
ENSMUSG00000007041	Clic1	0.748408	4.01142	35.0457	3.2205e-09	4.88579e-07	807.389	0.748171	0.125158	5.97782	2.26147e-09	4.23848e-07
ENSMUSG00000007122	Casq1	0.875347	0.20746	16.247	5.5597e-05	0.00182638	55.9521	0.877651	0.216131	4.06074	4.89179e-05	0.00188453
ENSMUSG00000007617	Homer1	-0.630283	7.25586	18.6955	1.53344e-05	0.000671657	7673.24	-0.631151	0.146431	-4.31023	1.63085e-05	0.000793253
ENSMUSG00000007682	Dio2	-0.907513	5.81469	45.2188	1.76203e-11	4.5945e-09	2824.33	-0.908447	0.136315	-6.66434	2.65855e-11	8.10619e-09
ENSMUSG00000008090	Fgfrl1	0.379041	4.27426	9.84043	0.00170718	0.023087	969.441	0.379077	0.121136	3.12936	0.00175186	0.0255817
ENSMUSG00000008540	Mgst1	0.463013	3.54429	13.6753	0.000217297	0.00525544	583.666	0.462545	0.122471	3.77676	0.000158884	0.00469051
ENSMUSG00000008999	Bmp7	0.388033	3.84083	10.5133	0.00118517	0.0182119	717.606	0.387594	0.119461	3.24453	0.00117643	0.0194918
ENSMUSG00000009585	Apobec3	0.968145	1.6938	24.6929	6.72318e-07	5.31737e-05	160.535	0.968572	0.189895	5.10056	3.38651e-07	3.49409e-05
ENSMUSG00000009687	Fxyd5	0.836477	3.50785	35.2367	2.91963e-09	4.55353e-07	568.922	0.83667	0.137491	6.08528	1.16289e-09	2.30647e-07
ENSMUSG00000010142	Tnfrsf13b	1.03519	0.343316	15.1175	0.000101025	0.00290231	61.8565	1.03703	0.261726	3.96227	7.4241e-05	0.00258817
ENSMUSG00000010358	Ifi35	0.85891	1.20565	10.8746	0.000974947	0.0158268	113.701	0.859122	0.257067	3.34202	0.00083172	0.0153316
ENSMUSG00000011382	Dhdh	0.408093	3.22309	11.1921	0.000821463	0.0140601	466.709	0.408094	0.11786	3.46253	0.000535125	0.011247
ENSMUSG00000011884	Gltp	-0.479198	5.2733	26.7319	2.33727e-07	2.16691e-05	1939.55	-0.479416	0.0934282	-5.13139	2.87613e-07	3.02869e-05
ENSMUSG00000013584	Aldh1a2	0.760586	3.70304	24.8008	6.35702e-07	5.12492e-05	651.979	0.760486	0.151559	5.01777	5.22747e-07	5.06123e-05
ENSMUSG00000013707	Tnfaip8l2	0.818172	1.1866	18.1859	2.00359e-05	0.000835896	112.601	0.818379	0.187991	4.35329	1.34111e-05	0.000678159
ENSMUSG00000014498	Ankrd52	-0.439944	6.38081	13.7107	0.000213232	0.00517963	4179.54	-0.43985	0.118887	-3.69973	0.000215828	0.00587105
ENSMUSG00000015090	Ptgds	1.05589	10.4062	31.5594	1.9343e-08	2.32506e-06	68135.5	1.05535	0.219087	4.81703	1.45713e-06	0.000116736
ENSMUSG00000015127	Unkl	-0.387568	4.461	17.3955	3.03538e-05	0.00115124	1103.11	-0.387746	0.0903324	-4.29244	1.76724e-05	0.000853496
ENSMUSG00000015202	Cnksr3	-0.434946	4.10526	14.2385	0.000161041	0.00416658	861.912	-0.435597	0.114377	-3.80844	0.000139844	0.00422614
ENSMUSG00000015224	Cyp2j9	0.489014	4.97297	18.747	1.49256e-05	0.000660687	1574.8	0.488316	0.114436	4.26715	1.97983e-05	0.000932323
ENSMUSG00000015340	Cybb	1.46763	0.300968	17.8305	2.41478e-05	0.000961761	59.8178	1.47278	0.342584	4.29904	1.71537e-05	0.000830409
ENSMUSG00000015355	Cd48	1.66217	-0.635122	21.1768	4.18804e-06	0.00024437	30.3647	1.66884	0.358202	4.65895	3.17833e-06	0.000223897
ENSMUSG00000015501	Hivep2	-0.397075	7.75401	16.7515	4.26093e-05	0.00151613	10833.7	-0.397408	0.0972055	-4.08832	4.34502e-05	0.0017303
ENSMUSG00000015542	Nat9	0.397404	4.08304	12.9554	0.000319005	0.00703245	849.128	0.397219	0.110172	3.60543	0.000311631	0.00764263
ENSMUSG00000015852	Fcrls	0.752037	4.56098	16.4497	4.99576e-05	0.00166739	1182.66	0.751833	0.203872	3.68777	0.000226224	0.00608898
ENSMUSG00000015882	Lcorl	0.558119	3.99618	9.78645	0.00175802	0.0235079	798.715	0.558501	0.176893	3.15728	0.00159249	0.0241342
ENSMUSG00000015947	Fcgr1	1.73417	2.43802	68.2832	1.41621e-16	1.57558e-13	270.025	1.73469	0.203003	8.54514	1.28383e-17	1.87338e-14
ENSMUSG00000015950	Ncf1	0.613704	2.75114	12.6287	0.000379864	0.00798044	335.928	0.613287	0.168759	3.6341	0.000278956	0.00706386
ENSMUSG00000015968	Cacna1d	-0.437038	6.00318	14.3618	0.000150833	0.00397647	3215.91	-0.437112	0.115313	-3.79067	0.000150239	0.00449374
ENSMUSG00000016024	Lbp	1.09652	3.15508	29.5945	5.32547e-08	5.92476e-06	445.201	1.09638	0.196247	5.58673	2.31385e-08	3.32885e-06
ENSMUSG00000016256	Ctsz	0.571785	5.38502	25.5677	4.2713e-07	3.63671e-05	2095.92	0.571345	0.115567	4.94384	7.65988e-07	6.97545e-05
ENSMUSG00000016493	Cd46	0.628026	3.01023	10.2077	0.00139859	0.0203307	402.173	0.628444	0.191708	3.27813	0.00104499	0.0180203
ENSMUSG00000016494	Cd34	0.786703	5.45872	54.362	1.66758e-13	8.4329e-11	2205.46	0.786435	0.108182	7.26958	3.60602e-13	1.7132e-10
ENSMUSG00000016496	Cd274	0.667435	0.909923	8.6256	0.00331471	0.0353682	92.2084	0.668455	0.223614	2.98932	0.00279595	0.0343467
ENSMUSG00000016637	Ift27	0.443778	4.359	15.9562	6.48261e-05	0.00206454	1028.45	0.44341	0.111644	3.97165	7.13773e-05	0.00250544
ENSMUSG00000016763	Scube1	-0.689327	5.17921	19.6005	9.5446e-06	0.000476887	1816.83	-0.68999	0.156064	-4.4212	9.81563e-06	0.000539902
ENSMUSG00000016918	Sulf1	-0.380148	4.88806	21.6356	3.29681e-06	0.000198755	1484.25	-0.380398	0.0802681	-4.73909	2.14679e-06	0.000160754
ENSMUSG00000017057	Il13ra1	0.388067	2.76121	9.86602	0.00168359	0.0228607	338.225	0.388054	0.117679	3.29757	0.000975247	0.0172049
ENSMUSG00000017493	Igfbp4	0.381213	6.06642	12.1056	0.000502704	0.00969841	3363.29	0.380659	0.112456	3.38496	0.000711873	0.0138109
ENSMUSG00000017734	Dbndd2	0.630931	6.60884	32.8647	9.87998e-09	1.31902e-06	4897.91	0.630524	0.111078	5.67642	1.37539e-08	2.08133e-06
ENSMUSG00000017830	Dhx58	1.00746	1.37562	20.8633	4.93247e-06	0.000281894	128.201	1.00847	0.217314	4.64059	3.4742e-06	0.000243063
ENSMUSG00000017861	Mybl2	-0.920981	0.116909	8.82838	0.00296581	0.0330618	52.2231	-0.923047	0.305926	-3.01722	0.00255102	0.0324298
ENSMUSG00000017868	Sgk2	-0.667953	1.13367	8.27554	0.00401826	0.0396786	108.053	-0.668976	0.228895	-2.92263	0.00347084	0.0397454
ENSMUSG00000018008	Cyth4	1.01909	3.88419	54.1817	1.82781e-13	8.97134e-11	739.227	1.01903	0.137217	7.4264	1.11595e-13	6.70523e-11
ENSMUSG00000018339	Gpx3	1.30017	5.1355	40.1175	2.39135e-10	4.8667e-08	1763.59	1.29976	0.232077	5.60057	2.13654e-08	3.09556e-06
ENSMUSG00000018381	Abi3	1.06156	-0.25953	16.0291	6.23776e-05	0.0020057	40.0955	1.06495	0.26521	4.01551	5.93169e-05	0.00216004
ENSMUSG00000018459	Slc13a3	-0.392102	4.81358	10.2976	0.00133207	0.0196547	1410.07	-0.392171	0.124332	-3.15421	0.00160931	0.0243169
ENSMUSG00000018476	Kdm6b	-0.484123	5.33085	16.4769	4.9247e-05	0.00164696	2017.48	-0.483962	0.119914	-4.0359	5.43927e-05	0.00202034
ENSMUSG00000018566	Slc2a4	0.873319	1.49931	18.868	1.4008e-05	0.000630294	140.01	0.873408	0.197021	4.43307	9.29016e-06	0.000521398
ENSMUSG00000018593	Sparc	0.534716	9.4771	25.2551	5.02275e-07	4.12905e-05	35772	0.534065	0.106414	5.01875	5.20097e-07	5.05955e-05
ENSMUSG00000018604	Tbx3	-0.88416	0.799803	9.75081	0.00179243	0.0237797	85.2206	-0.88593	0.278535	-3.18068	0.0014693	0.0228652
ENSMUSG00000018774	Cd68	0.730837	2.69442	21.9364	2.81835e-06	0.000174195	323.078	0.731114	0.153179	4.77294	1.81552e-06	0.000141024
ENSMUSG00000018819	Lsp1	0.484368	1.85124	10.7905	0.00102024	0.0163596	179.583	0.484226	0.142636	3.39483	0.000686709	0.0134763
ENSMUSG00000018920	Cxcl16	0.898662	1.07741	17.3572	3.09728e-05	0.00117205	103.984	0.89875	0.212503	4.22936	2.34355e-05	0.00106392
ENSMUSG00000019122	Ccl9	0.995828	0.624207	13.1054	0.000294451	0.00663131	75.5392	0.997414	0.271689	3.67116	0.000241451	0.00640598
ENSMUSG00000019232	Etnppl	0.810159	5.96121	19.4166	1.05088e-05	0.000514282	3125.34	0.809133	0.199725	4.05124	5.0947e-05	0.00194155
ENSMUSG00000019772	Vip	0.57014	4.58958	15.0017	0.000107416	0.00305897	1207.04	0.569192	0.148707	3.82762	0.000129391	0.00396555
ENSMUSG00000019775	Rgs17	0.440879	6.29678	13.3675	0.000256025	0.00598396	3943.99	0.440736	0.122413	3.6004	0.000317731	0.00773946
ENSMUSG00000019832	Rab32	1.24479	1.09399	19.357	1.08423e-05	0.000522423	105.358	1.24526	0.276891	4.49729	6.88239e-06	0.000427357
ENSMUSG00000019851	Perp	0.379435	2.66465	9.01201	0.00268211	0.0308258	316.264	0.378893	0.120869	3.13474	0.00172005	0.0253163
ENSMUSG00000019913	Sim1	1.25432	-0.663161	8.32372	0.00391307	0.0390556	29.7134	1.26387	0.435256	2.90373	0.00368744	0.0414041
ENSMUSG00000019916	P4ha1	-0.446743	5.52043	17.4376	2.96894e-05	0.00113898	2302.38	-0.4471	0.108765	-4.11071	3.94439e-05	0.00159881
ENSMUSG00000019929	Dcn	0.884285	4.73846	21.928	2.83077e-06	0.000174317	1337.88	0.884037	0.207435	4.26176	2.02826e-05	0.000950351
ENSMUSG00000019945	Cabcoco1	0.625839	0.413592	9.396	0.00217459	0.0268811	64.8932	0.626313	0.202295	3.09604	0.00196122	0.0274048
ENSMUSG00000019947	Arid5b	-0.429976	5.15638	16.5466	4.74688e-05	0.00160681	1788.05	-0.430365	0.106297	-4.0487	5.15018e-05	0.00195563
ENSMUSG00000020023	Tmcc3	-0.431719	5.967	20.1138	7.29668e-06	0.000390175	3137.7	-0.432115	0.0961415	-4.49458	6.97084e-06	0.000430468
ENSMUSG00000020032	Nuak1	-0.387152	6.44943	12.4396	0.000420323	0.00856091	4385.23	-0.38763	0.110927	-3.49446	0.000475018	0.0103016
ENSMUSG00000020077	Srgn	1.33203	2.84986	64.7166	8.64851e-16	7.59612e-13	359.757	1.33241	0.160245	8.31488	9.18451e-17	1.10371e-13
ENSMUSG00000020080	Hkdc1	-0.563716	3.06866	15.6869	7.47415e-05	0.00230979	419.255	-0.564353	0.1386	-4.07182	4.66468e-05	0.0018186
ENSMUSG00000020120	Plek	0.49284	3.89945	16.7741	4.21031e-05	0.00150378	746.882	0.492782	0.119214	4.13357	3.57169e-05	0.00147406
ENSMUSG00000020121	Srgap1	-0.405726	4.97854	12.2804	0.00045773	0.0090612	1580.03	-0.405758	0.116027	-3.49711	0.000470334	0.0102218
ENSMUSG00000020140	Lgr5	-0.444802	3.86071	13.9671	0.000186042	0.00467571	726.994	-0.445076	0.118036	-3.77068	0.000162804	0.00477409
ENSMUSG00000020143	Dock2	0.774952	2.16064	18.8285	1.43015e-05	0.00063985	222.453	0.775596	0.174065	4.45578	8.35881e-06	0.000478806
ENSMUSG00000020182	Ddc	0.540444	4.28402	18.2402	1.94727e-05	0.000814439	975.937	0.540145	0.125403	4.30727	1.6528e-05	0.000802018
ENSMUSG00000020231	Dip2a	-0.421357	6.73776	19.3692	1.07733e-05	0.000522423	5353.26	-0.421451	0.0937712	-4.49446	6.97464e-06	0.000430468
ENSMUSG00000020326	Ccng1	0.449501	6.17581	11.0019	0.000910194	0.0150987	3627.54	0.449313	0.137469	3.26846	0.00108134	0.018486
ENSMUSG00000020415	Pttg1	0.401263	4.7374	14.7111	0.000125307	0.00346788	1337.1	0.400886	0.105041	3.81647	0.000135375	0.00412772
ENSMUSG00000020436	Gabrg2	0.412021	7.23197	12.6806	0.000369466	0.00783438	7543.98	0.411897	0.116021	3.55018	0.000384974	0.0088866
ENSMUSG00000020437	Myo1g	1.00452	-0.552391	8.34248	0.00387286	0.038817	32.353	1.00809	0.34463	2.92513	0.00344311	0.0395355
ENSMUSG00000020460	Rps27a	0.418632	7.69422	10.9807	0.000920671	0.015212	10397.2	0.417915	0.127607	3.27502	0.00105655	0.0181686
ENSMUSG00000020527	Myo19	-0.552017	3.57957	16.6214	4.56329e-05	0.00159098	597.679	-0.552256	0.131444	-4.20144	2.65217e-05	0.00116519
ENSMUSG00000020553	Pctp	0.591645	1.26472	10.3291	0.00130952	0.0194424	118.624	0.592457	0.18042	3.28376	0.00102432	0.0178214
ENSMUSG00000020601	Trib2	-0.432856	5.49729	22.291	2.34298e-06	0.000148668	2265.76	-0.433271	0.0928637	-4.66567	3.07617e-06	0.000218205
ENSMUSG00000020604	Arsg	-0.493467	4.90339	20.6984	5.37605e-06	0.000302843	1500.05	-0.493837	0.108568	-4.54864	5.39939e-06	0.000352409
ENSMUSG00000020614	Fam20a	-0.382219	3.84041	8.85429	0.00292401	0.032727	717.268	-0.383025	0.127529	-3.00343	0.00266953	0.0333294
ENSMUSG00000020641	Rsad2	1.6218	0.843526	19.3564	1.08453e-05	0.000522423	87.899	1.62479	0.392514	4.13944	3.48157e-05	0.00144563
ENSMUSG00000020660	Pomc	2.37613	2.8158	14.9305	0.000111543	0.00315496	351.132	2.37666	0.655431	3.6261	0.000287736	0.00721562
ENSMUSG00000020674	Pxdn	-0.454572	5.93937	13.1148	0.000292965	0.00660675	3076.79	-0.454516	0.12535	-3.62599	0.000287862	0.00721562
ENSMUSG00000020866	Cacna1g	-0.455995	7.40801	13.4219	0.000248702	0.00582912	8519.04	-0.455871	0.12358	-3.68887	0.000225256	0.00607093
ENSMUSG00000020884	Asgr1	1.09819	1.61942	31.063	2.49785e-08	2.9355e-06	152.434	1.09927	0.193276	5.68757	1.28858e-08	1.97927e-06
ENSMUSG00000020892	Aloxe3	0.430616	3.0821	8.11718	0.00438477	0.0418132	423.096	0.430263	0.146799	2.93096	0.00337919	0.0390681
ENSMUSG00000020901	Pik3r5	0.864689	1.59888	19.6531	9.28509e-06	0.000469544	150.153	0.864394	0.190959	4.5266	5.9939e-06	0.000382654
ENSMUSG00000020914	Top2a	-1.09623	0.666475	11.1121	0.000857669	0.0144866	77.6872	-1.10058	0.32562	-3.37996	0.000724954	0.0139549
ENSMUSG00000020928	Higd1b	0.656903	0.798803	9.0315	0.00265367	0.0307178	85.1943	0.65812	0.214334	3.07054	0.00213671	0.0290231
ENSMUSG00000020932	Gfap	0.976159	8.58691	27.5584	1.52426e-07	1.5141e-05	19305.6	0.97576	0.215897	4.51957	6.19646e-06	0.000392667
ENSMUSG00000020953	Coch	0.577715	5.01199	27.7017	1.41538e-07	1.42288e-05	1617.99	0.577385	0.111607	5.17339	2.29883e-07	2.48481e-05
ENSMUSG00000021091	Serpina3n	2.32198	5.2616	66.0127	4.48035e-16	4.15378e-13	1924.39	2.32162	0.307841	7.54162	4.64152e-14	3.16072e-11
ENSMUSG00000021112	Mpp5	0.443864	5.57876	12.7245	0.000360889	0.00771129	2396.65	0.443741	0.126403	3.51053	0.000447212	0.00987686
ENSMUSG00000021182	Ccdc88c	-0.423933	5.18894	12.3882	0.00043206	0.00871175	1828.71	-0.424366	0.121517	-3.49224	0.000478989	0.0103537
ENSMUSG00000021186	Fbln5	1.73301	3.65297	145.716	1.49736e-33	2.4988e-29	629.902	1.73299	0.138467	12.5156	6.13477e-36	1.25327e-31
ENSMUSG00000021214	Akr1c18	0.763394	0.612381	12.9909	0.00031301	0.00693114	74.8352	0.764616	0.209678	3.64663	0.000265706	0.00683641
ENSMUSG00000021221	Dpf3	-0.491939	3.24062	13.0922	0.00029653	0.00665119	472.116	-0.492097	0.130818	-3.76169	0.000168772	0.00488364
ENSMUSG00000021238	Aldh6a1	0.502393	6.00363	22.2768	2.36044e-06	0.000149208	3218.15	0.502059	0.106966	4.69361	2.68424e-06	0.000194455
ENSMUSG00000021250	Fos	-0.67368	5.39653	11.4691	0.000707618	0.0125893	2111.61	-0.673364	0.223622	-3.01117	0.00260241	0.0328582
ENSMUSG00000021303	Gng4	-0.401255	6.28198	12.9293	0.00032348	0.00710295	3904.41	-0.401696	0.113883	-3.52729	0.000419844	0.00943564
ENSMUSG00000021319	Sfrp4	0.804069	1.25741	14.751	0.000122684	0.00341225	117.959	0.805163	0.205643	3.91534	9.02769e-05	0.00302339
ENSMUSG00000021366	Hivep1	-0.378764	6.1843	12.0639	0.00051407	0.00987205	3648.2	-0.379044	0.110274	-3.43728	0.00058758	0.0120277
ENSMUSG00000021390	Ogn	0.744339	3.5347	11.9399	0.000549456	0.0104079	579.758	0.745417	0.234484	3.17897	0.00147798	0.0229086
ENSMUSG00000021417	Eci2	0.463496	4.74545	18.6461	1.57372e-05	0.000683915	1344.51	0.463117	0.108011	4.28769	1.8054e-05	0.000867826
ENSMUSG00000021423	Ly86	1.00271	3.56496	18.8543	1.41094e-05	0.000632949	591.723	1.00313	0.250604	4.00285	6.2584e-05	0.0022669
ENSMUSG00000021477	Ctsl	0.385394	6.46342	19.6233	9.43102e-06	0.000472627	4428.05	0.384832	0.0870982	4.41837	9.94471e-06	0.000544666
ENSMUSG00000021583	Erap1	0.411715	3.37535	8.8696	0.00289959	0.0325847	518.686	0.411691	0.135161	3.04593	0.00231963	0.0304745
ENSMUSG00000021587	Pcsk1	-0.467165	5.5065	15.4291	8.56601e-05	0.00257103	2280.12	-0.467894	0.121521	-3.8503	0.000117974	0.00369646
ENSMUSG00000021615	Xrcc4	0.491002	2.82382	10.7516	0.00104189	0.0165748	353.291	0.490857	0.145927	3.36372	0.000769002	0.0144926
ENSMUSG00000021624	Cd180	1.07199	0.851584	12.0872	0.000507689	0.00977199	88.5625	1.07354	0.303412	3.53823	0.00040282	0.00915472
ENSMUSG00000021643	Serf1	0.462669	1.88172	8.24794	0.00407982	0.0399743	183.043	0.462601	0.155902	2.96726	0.00300469	0.0362783
ENSMUSG00000021670	Hmgcr	-0.45326	6.58788	24.0108	9.57975e-07	7.1052e-05	4826.5	-0.453409	0.0928745	-4.88195	1.05041e-06	9.00619e-05
ENSMUSG00000021703	Serinc5	-0.469537	6.36095	33.4555	7.2915e-09	1.03119e-06	4122.64	-0.469813	0.0788536	-5.95803	2.55289e-09	4.65652e-07
ENSMUSG00000021750	Fam107a	0.828899	8.95705	40.075	2.44398e-10	4.90492e-08	24949.1	0.828105	0.131064	6.31834	2.6439e-10	6.13775e-08
ENSMUSG00000021792	Prxl2a	0.558977	6.82381	17.6942	2.59412e-05	0.00101834	5686.44	0.558377	0.134931	4.13825	3.49961e-05	0.00145017
ENSMUSG00000021823	Vcl	-0.450476	4.30116	10.2495	0.00136724	0.020032	987.047	-0.450672	0.139266	-3.23605	0.00121198	0.0198872
ENSMUSG00000021913	Ogdhl	0.394915	7.24925	23.1545	1.4949e-06	0.000103086	7635.58	0.394598	0.0801127	4.92554	8.41263e-07	7.53779e-05
ENSMUSG00000021998	Lcp1	1.02377	3.81415	70.3585	4.94491e-17	6.87673e-14	703.824	1.02399	0.119683	8.55585	1.17001e-17	1.87338e-14
ENSMUSG00000022014	Epsti1	1.30843	0.0922339	19.1408	1.2142e-05	0.000564418	51.5547	1.31215	0.294216	4.4598	8.2035e-06	0.000474757
ENSMUSG00000022022	Mtrf1	0.421995	2.69722	11.0164	0.000903091	0.0150257	323.617	0.421457	0.121845	3.45896	0.000542267	0.0113041
ENSMUSG00000022122	Ednrb	-0.704735	6.06795	27.8027	1.34339e-07	1.36698e-05	3365.3	-0.705235	0.134445	-5.24551	1.55849e-07	1.809e-05
ENSMUSG00000022146	Osmr	0.650248	1.65101	8.6338	0.00329983	0.0352771	155.463	0.650044	0.216893	2.99708	0.00272581	0.0338188
ENSMUSG00000022206	Npr3	0.409024	3.32262	8.11274	0.00439553	0.0418918	500.323	0.409003	0.14225	2.87524	0.00403727	0.0436055
ENSMUSG00000022220	Adcy4	0.739922	1.45233	8.08076	0.00447377	0.0423713	135.256	0.741198	0.255266	2.90363	0.00368866	0.0414041
ENSMUSG00000022309	Angpt1	0.560625	2.92524	8.29942	0.00396576	0.039323	379.204	0.56075	0.191129	2.93388	0.00334749	0.0388777
ENSMUSG00000022324	Matn2	0.403892	4.56698	14.6739	0.000127805	0.00350792	1188.06	0.403414	0.106497	3.78803	0.000151845	0.00453515
ENSMUSG00000022336	Eif3e	0.468701	6.31616	19.4073	1.05604e-05	0.000515299	3998.67	0.468072	0.108205	4.32578	1.51993e-05	0.000753657
ENSMUSG00000022354	Ndufb9	0.430217	5.40276	11.6349	0.00064727	0.011818	2122.46	0.429599	0.128876	3.33343	0.000857809	0.0156048
ENSMUSG00000022488	Nckap1l	0.607478	3.59693	25.2976	4.91312e-07	4.05892e-05	605.312	0.607192	0.117739	5.15709	2.50811e-07	2.68263e-05
ENSMUSG00000022504	Ciita	-0.675324	1.13052	8.08967	0.00445183	0.0421993	107.67	-0.675984	0.233709	-2.89242	0.00382288	0.0422377
ENSMUSG00000022548	Apod	1.86027	8.63246	87.2528	9.54999e-21	3.98426e-17	19925.4	1.85958	0.223274	8.32867	8.17539e-17	1.04384e-13
ENSMUSG00000022575	Gsdmd	0.741206	1.48483	12.8338	0.000340416	0.00736817	138.246	0.742077	0.202618	3.66244	0.000249828	0.00658547
ENSMUSG00000022587	Ly6e	0.496904	7.13363	17.7841	2.47437e-05	0.000983148	7047.78	0.496649	0.119352	4.16119	3.1659e-05	0.00134742
ENSMUSG00000022754	Tmem45a	1.02289	-0.51514	12.6886	0.000367893	0.00781094	33.3568	1.02702	0.287962	3.56652	0.000361756	0.00854371
ENSMUSG00000022799	Arhgap31	-0.40107	5.09362	13.9061	0.000192178	0.00478666	1711.62	-0.401346	0.108271	-3.70687	0.000209835	0.00576173
ENSMUSG00000022801	Lrch3	-0.466827	4.2125	10.7955	0.00101746	0.0163578	927.957	-0.467062	0.140185	-3.33176	0.000862977	0.0156848
ENSMUSG00000022831	Hcls1	0.88177	2.51834	20.5928	5.68081e-06	0.000314955	285.556	0.881852	0.190378	4.63211	3.61957e-06	0.000250658
ENSMUSG00000022837	Iqcb1	0.412856	4.67171	13.4699	0.000242426	0.00570608	1277.32	0.412252	0.113553	3.63049	0.00028288	0.00714333
ENSMUSG00000022847	Thpo	0.381709	2.42207	8.74635	0.00310223	0.0339475	266.998	0.381474	0.122799	3.10649	0.0018932	0.0268212
ENSMUSG00000022876	Samsn1	1.00713	0.693523	16.3853	5.16834e-05	0.0017147	79.2377	1.00842	0.244927	4.11722	3.83464e-05	0.00156363
ENSMUSG00000022901	Cd86	1.03418	0.732414	14.77	0.000121456	0.00338938	81.6764	1.03496	0.265356	3.90026	9.60892e-05	0.00318153
ENSMUSG00000022906	Parp9	1.17747	2.18634	46.5717	8.83273e-12	2.45668e-09	226.299	1.17805	0.167722	7.02386	2.15821e-12	8.81803e-10
ENSMUSG00000022912	Pros1	0.718144	3.76662	41.0931	1.45145e-10	3.15421e-08	680.95	0.717978	0.109088	6.58162	4.65357e-11	1.32039e-08
ENSMUSG00000022952	Runx1	0.98005	0.349009	16.5242	4.80326e-05	0.00161933	61.9862	0.981134	0.237571	4.12985	3.62996e-05	0.00149509
ENSMUSG00000023032	Slc4a8	-0.435285	6.82562	11.7051	0.000623305	0.0115063	5689.39	-0.435309	0.1271	-3.42492	0.000614978	0.0123914
ENSMUSG00000023034	Nr4a1	-0.605316	6.76978	11.8155	0.000587408	0.0109895	5473.71	-0.605205	0.192786	-3.13927	0.00169372	0.0250874
ENSMUSG00000023036	Pcdhgc4	-0.409771	4.02957	9.48392	0.0020728	0.026067	817.535	-0.409803	0.131627	-3.11336	0.00184967	0.02648
ENSMUSG00000023078	Cxcl13	4.07536	-2.28122	20.0255	7.64167e-06	0.000401019	8.53889	4.14971	0.913177	4.54426	5.51284e-06	0.000358668
ENSMUSG00000023224	Serping1	1.17379	3.7109	55.6313	8.74206e-14	4.70605e-11	655.447	1.17404	0.155015	7.57375	3.62596e-14	2.64553e-11
ENSMUSG00000023232	Serinc2	-0.452892	3.32794	8.61715	0.00333013	0.0354546	502.103	-0.453614	0.151356	-2.997	0.0027265	0.0338188
ENSMUSG00000023249	Parp3	0.97718	2.79486	44.296	2.82287e-11	6.95245e-09	346.44	0.977339	0.141796	6.89257	5.47925e-12	1.99885e-09
ENSMUSG00000023336	Wfdc1	-0.563278	2.50005	10.5951	0.00113388	0.0176184	281.875	-0.563953	0.168518	-3.34655	0.00081825	0.0151688
ENSMUSG00000023341	Mx2	0.957656	0.901502	25.0814	5.49608e-07	4.47408e-05	91.6943	0.95892	0.187741	5.10767	3.26153e-07	3.38222e-05
ENSMUSG00000023367	Tmem176a	0.790525	4.2477	38.3817	5.81745e-10	1.06683e-07	951.915	0.790215	0.127119	6.21635	5.08842e-10	1.14232e-07
ENSMUSG00000023411	Nfatc4	0.575328	0.822612	7.98237	0.00472352	0.0439142	86.9909	0.576045	0.200082	2.87905	0.00398873	0.0433665
ENSMUSG00000023473	Celsr3	-0.422216	7.40652	7.97713	0.0047372	0.0439762	8508.58	-0.422233	0.147337	-2.86576	0.00416007	0.0441779
ENSMUSG00000023868	Pde10a	-0.554115	7.42285	14.0784	0.000175348	0.0044539	8609.25	-0.554328	0.146701	-3.77862	0.000157699	0.00466228
ENSMUSG00000023905	Tnfrsf12a	-0.454918	3.30885	8.92162	0.00281814	0.0319058	495.473	-0.455992	0.149781	-3.04439	0.00233152	0.0305521
ENSMUSG00000023951	Vegfa	-0.410337	6.15778	11.1838	0.000825153	0.0140867	3580.26	-0.410654	0.121872	-3.36956	0.000752873	0.0143052
ENSMUSG00000024039	Cbs	0.748343	5.25702	49.9526	1.57505e-12	5.1538e-10	1917.92	0.747764	0.107128	6.98007	2.95032e-12	1.11615e-09
ENSMUSG00000024042	Sik1	-0.66194	4.39249	11.5565	0.000675114	0.0121798	1051.74	-0.662216	0.212207	-3.12062	0.00180471	0.025982
ENSMUSG00000024079	Eif2ak2	0.803175	2.85307	28.0642	1.17357e-07	1.20151e-05	360.434	0.8032	0.147761	5.43579	5.45543e-08	7.14416e-06
ENSMUSG00000024164	C3	1.41682	1.98389	14.1275	0.000170826	0.00435893	196.368	1.41797	0.411522	3.44568	0.000569625	0.0117544
ENSMUSG00000024177	Nme4	0.490419	1.10674	8.09746	0.00443274	0.0421412	106.185	0.490491	0.168591	2.90935	0.00362176	0.0410366
ENSMUSG00000024228	Nudt12	0.417794	2.56982	7.94366	0.00482561	0.0444424	295.975	0.417536	0.143453	2.91062	0.00360718	0.0409168
ENSMUSG00000024330	Col11a2	-0.562765	5.07342	11.046	0.000888797	0.0148896	1687.37	-0.562704	0.167045	-3.36858	0.000755566	0.0143186
ENSMUSG00000024338	Psmb8	1.3647	1.66763	29.8523	4.66245e-08	5.32924e-06	157.501	1.36537	0.242876	5.62169	1.89096e-08	2.77916e-06
ENSMUSG00000024339	Tap2	0.537352	2.76785	17.0195	3.69974e-05	0.00136899	339.626	0.537526	0.124551	4.31572	1.59081e-05	0.000782829
ENSMUSG00000024349	Tmem173	1.12635	1.65424	25.1882	5.19988e-07	4.2537e-05	156.091	1.12766	0.219389	5.13999	2.74755e-07	2.90827e-05
ENSMUSG00000024397	Aif1	0.895788	2.41762	20.0457	7.56129e-06	0.000398053	266.283	0.895903	0.196102	4.56855	4.9112e-06	0.00032575
ENSMUSG00000024427	Spry4	-0.64204	3.87167	19.2729	1.13302e-05	0.000536981	732.367	-0.641758	0.144615	-4.4377	9.09273e-06	0.000511723
ENSMUSG00000024430	Cabyr	0.390591	3.53193	13.4319	0.000247375	0.00580618	578.875	0.390336	0.103517	3.77076	0.00016275	0.00477409
ENSMUSG00000024538	Ppic	0.896156	0.732739	20.2062	6.95286e-06	0.000375499	81.2345	0.898033	0.196405	4.57235	4.82282e-06	0.000323034
ENSMUSG00000024659	Anxa1	0.935252	1.43877	19.282	1.12762e-05	0.00053612	134.137	0.935456	0.2098	4.4588	8.24213e-06	0.000475645
ENSMUSG00000024661	Fth1	0.462951	10.884	10.5884	0.00113802	0.0176335	94886.3	0.462396	0.143616	3.21967	0.00128339	0.0207097
ENSMUSG00000024663	Rab3il1	0.587448	3.78845	25.786	3.81436e-07	3.31532e-05	691.799	0.587112	0.114694	5.11896	3.0723e-07	3.20225e-05
ENSMUSG00000024665	Fads2	-0.393877	7.46865	16.2411	5.57705e-05	0.00182848	8890.76	-0.394333	0.0986674	-3.99659	6.42605e-05	0.00230938
ENSMUSG00000024677	Ms4a6b	1.67033	0.791905	44.8058	2.17579e-11	5.58609e-09	84.9179	1.67289	0.244206	6.8503	7.36931e-12	2.64119e-09
ENSMUSG00000024679	Ms4a6d	2.78245	1.19261	49.0173	2.53716e-12	7.78527e-10	112.906	2.78439	0.414224	6.72195	1.79304e-11	5.72343e-09
ENSMUSG00000024691	Fam111a	1.6582	1.14511	41.0581	1.47769e-10	3.1615e-08	109.175	1.6605	0.253302	6.55541	5.54879e-11	1.53184e-08
ENSMUSG00000024727	Trpm6	1.05858	0.601946	14.7667	0.000121663	0.0033895	74.2664	1.06158	0.270991	3.91741	8.9504e-05	0.00300736
ENSMUSG00000024737	Slc15a3	1.40536	0.88538	36.1653	1.81268e-09	2.96568e-07	90.8742	1.40663	0.229116	6.13939	8.28401e-10	1.7147e-07
ENSMUSG00000024766	Lipo3	0.40324	2.73822	8.14008	0.00432973	0.0414304	332.81	0.40349	0.136195	2.9626	0.00305056	0.0365714
ENSMUSG00000024810	Il33	-0.795237	5.66839	53.902	2.10744e-13	9.95111e-11	2550.83	-0.795555	0.109334	-7.27634	3.43004e-13	1.66839e-10
ENSMUSG00000024846	Cst6	0.690155	2.71815	17.8306	2.41472e-05	0.000961761	328.599	0.68978	0.161045	4.28315	1.84263e-05	0.000883642
ENSMUSG00000024854	Pold4	0.458914	2.39607	13.132	0.000290299	0.0065555	262.255	0.45894	0.120468	3.80963	0.000139175	0.00421358
ENSMUSG00000024866	Acy3	0.770192	1.31357	24.3511	8.02799e-07	6.08959e-05	122.969	0.770981	0.151754	5.08046	3.76521e-07	3.78913e-05
ENSMUSG00000024965	Fermt3	0.783212	2.5305	22.8962	1.70988e-06	0.000116467	288.009	0.783664	0.159275	4.92019	8.64593e-07	7.61326e-05
ENSMUSG00000025017	Pik3ap1	1.41462	2.50024	37.9727	7.17419e-10	1.27365e-07	282.27	1.415	0.222538	6.35846	2.03793e-10	5.01601e-08
ENSMUSG00000025044	Msr1	3.63053	-0.40948	39.12	3.9855e-10	7.62898e-08	35.8188	3.65063	0.59719	6.11301	9.777e-10	1.97757e-07
ENSMUSG00000025102	3110040N11Rik	0.406299	2.99714	10.6586	0.00109558	0.017135	398.831	0.405934	0.119977	3.38342	0.000715882	0.0138492
ENSMUSG00000025141	Myadml2	0.447159	2.64801	10.6382	0.00110777	0.0172449	312.92	0.447042	0.133683	3.34403	0.000825696	0.01527
ENSMUSG00000025150	Cbr2	1.43564	0.701669	27.2561	1.7821e-07	1.73916e-05	79.998	1.43793	0.269862	5.32841	9.90755e-08	1.21929e-05
ENSMUSG00000025202	Scd3	0.549415	3.04438	13.1754	0.000283651	0.00643498	412.338	0.549064	0.148466	3.69825	0.000217087	0.00588961
ENSMUSG00000025213	Kazald1	0.521297	2.90125	18.7109	1.52109e-05	0.000668	373.132	0.521242	0.115001	4.53248	5.82954e-06	0.000373328
ENSMUSG00000025260	Hsd17b10	0.435594	4.71509	13.0426	0.000304485	0.00678995	1316.83	0.435214	0.122364	3.55672	0.000375514	0.00875208
ENSMUSG00000025289	Prdx4	0.397136	3.88672	10.5579	0.0011569	0.0178431	740.77	0.396838	0.121611	3.26318	0.00110169	0.0187086
ENSMUSG00000025290	Rps24	0.389792	8.20518	9.64042	0.00190342	0.0247578	14816	0.389193	0.126815	3.06898	0.00214793	0.0290982
ENSMUSG00000025324	Atp10a	-1.02033	3.18279	25.5515	4.30722e-07	3.64868e-05	453.215	-1.02043	0.195126	-5.22957	1.69904e-07	1.94521e-05
ENSMUSG00000025407	Gli1	0.83917	2.93509	26.9595	2.07769e-07	1.95902e-05	381.834	0.839326	0.156491	5.36341	8.16654e-08	1.02352e-05
ENSMUSG00000025427	Rnf165	-0.413567	5.61203	11.5847	0.00066498	0.0120995	2453.1	-0.413779	0.123898	-3.33967	0.000838772	0.0153818
ENSMUSG00000025491	Ifitm1	1.6028	2.26814	54.5737	1.49723e-13	7.80805e-11	240.069	1.60358	0.210601	7.61431	2.6511e-14	2.08305e-11
ENSMUSG00000025492	Ifitm3	2.27856	4.29312	72.1266	2.0182e-17	3.06179e-14	982.023	2.2789	0.287356	7.93057	2.18139e-15	1.93755e-12
ENSMUSG00000025498	Irf7	2.54142	2.81279	64.5729	9.30263e-16	7.76211e-13	350.471	2.54377	0.338156	7.52249	5.37407e-14	3.43084e-11
ENSMUSG00000025509	Pnpla2	0.461656	4.55582	12.6358	0.000378422	0.00798044	1179.22	0.46089	0.131079	3.51613	0.000437891	0.00972356
ENSMUSG00000025533	Asl	0.424788	4.23779	17.0012	3.73565e-05	0.00137921	945.307	0.424587	0.101761	4.1724	3.01411e-05	0.00129691
ENSMUSG00000025701	Alox5	2.36334	0.247007	39.1017	4.02295e-10	7.62898e-08	57.9351	2.36759	0.361968	6.54089	6.11557e-11	1.64388e-08
ENSMUSG00000025766	D3Ertd751e	0.404999	4.01209	7.77875	0.00528645	0.047101	807.596	0.40502	0.144233	2.8081	0.00498348	0.0497757
ENSMUSG00000025776	Crispld1	0.557847	1.98421	10.2596	0.00135979	0.019993	196.75	0.557804	0.17009	3.27946	0.00104005	0.0179605
ENSMUSG00000025780	Itih5	0.748179	5.12387	33.3049	7.87856e-09	1.10485e-06	1747.65	0.748184	0.129679	5.76949	7.95112e-09	1.28915e-06
ENSMUSG00000025804	Ccr1	1.6853	-0.885266	17.4162	3.00251e-05	0.00114347	25.2394	1.69437	0.402424	4.2104	2.54922e-05	0.00112967
ENSMUSG00000025877	Hk3	0.823521	0.976386	14.2226	0.00016241	0.00419551	96.8844	0.825243	0.214298	3.85092	0.000117675	0.00369274
ENSMUSG00000025887	Casp12	0.573757	1.32074	8.04616	0.00456002	0.0428478	123.311	0.573892	0.198754	2.88745	0.00388377	0.0426109
ENSMUSG00000025888	Casp1	0.521855	1.4591	8.03767	0.00458144	0.0429764	136.075	0.521452	0.180693	2.88584	0.00390368	0.0427146
ENSMUSG00000025898	Cwf19l2	0.507577	3.74651	9.92885	0.00162708	0.0224032	671.367	0.507771	0.159623	3.18106	0.00146736	0.0228652
ENSMUSG00000025915	Sgk3	0.474857	4.19118	13.0338	0.000305921	0.00679788	914.826	0.474403	0.131117	3.61817	0.000296693	0.00734683
ENSMUSG00000025993	Slc40a1	-0.596128	2.37351	10.8877	0.000968061	0.015761	257.833	-0.596548	0.176168	-3.38624	0.000708575	0.0137862
ENSMUSG00000026029	Casp8	0.698223	0.938705	11.2648	0.000789907	0.0136459	94.0381	0.698786	0.203853	3.42789	0.000608286	0.0123158
ENSMUSG00000026043	Col3a1	0.996519	2.47351	26.0429	3.33921e-07	2.96408e-05	276.923	0.997998	0.192463	5.18539	2.15564e-07	2.3698e-05
ENSMUSG00000026104	Stat1	0.610402	3.76662	26.3487	2.85006e-07	2.57091e-05	681.094	0.610172	0.117708	5.18376	2.17453e-07	2.37558e-05
ENSMUSG00000026126	Ptpn18	0.755595	-0.313972	8.09675	0.00443446	0.0421412	38.4555	0.758057	0.263684	2.87487	0.00404187	0.0436055
ENSMUSG00000026135	Zfp142	-0.393249	5.00574	16.5706	4.68726e-05	0.0015931	1610.27	-0.393173	0.0964063	-4.07829	4.53686e-05	0.00178926
ENSMUSG00000026175	Vil1	1.27739	-0.605877	10.4846	0.00120375	0.0184126	30.9718	1.2848	0.391456	3.28211	0.00103035	0.0178533
ENSMUSG00000026222	Sp100	1.09377	1.70845	26.9761	2.05985e-07	1.95902e-05	161.843	1.09529	0.205097	5.34034	9.27734e-08	1.14865e-05
ENSMUSG00000026234	Ncl	0.390576	8.0058	19.4327	1.04206e-05	0.000511469	12901.3	0.390343	0.0890845	4.38172	1.17748e-05	0.000618372
ENSMUSG00000026271	Gpr35	1.15637	-0.484046	9.83433	0.00171285	0.0231208	33.8881	1.16016	0.364918	3.17923	0.00147666	0.0229086
ENSMUSG00000026365	Cfh	1.24917	5.26211	42.3075	7.79919e-11	1.73537e-08	1923.26	1.24952	0.209883	5.95339	2.62645e-09	4.7483e-07
ENSMUSG00000026393	Nek7	0.389058	5.5918	12.1489	0.000491173	0.00953104	2418.65	0.388738	0.113356	3.42934	0.00060504	0.0122744
ENSMUSG00000026395	Ptprc	1.09427	1.94395	22.1435	2.53007e-06	0.000158134	191.014	1.09491	0.22648	4.83448	1.33493e-06	0.000109523
ENSMUSG00000026447	Pik3c2b	-0.455062	5.29358	15.0731	0.000103427	0.00296052	1966.1	-0.454957	0.117946	-3.85733	0.00011463	0.00360829
ENSMUSG00000026463	Atp2b4	-0.413778	7.62919	13.0847	0.00029772	0.00666894	9935.12	-0.414023	0.115107	-3.59686	0.000322088	0.00779612
ENSMUSG00000026478	Lamc1	-0.487683	5.0157	15.8414	6.88796e-05	0.00215659	1621.35	-0.487818	0.123157	-3.96095	7.46514e-05	0.00259363
ENSMUSG00000026480	Ncf2	0.595536	1.95522	12.2087	0.000475667	0.00932776	192.89	0.595552	0.165305	3.60275	0.000314863	0.00769417
ENSMUSG00000026494	Kif26b	-0.479389	5.02545	14.3683	0.000150311	0.00396897	1632.53	-0.479818	0.127332	-3.76823	0.000164407	0.00479741
ENSMUSG00000026544	Dusp23	0.386665	2.56981	8.21041	0.00416508	0.0405524	296.279	0.386781	0.130854	2.95582	0.00311843	0.0369956
ENSMUSG00000026547	Tagln2	0.87084	3.1648	31.9225	1.6045e-08	2.01323e-06	448.261	0.870668	0.15012	5.79983	6.63815e-09	1.09363e-06
ENSMUSG00000026548	Slamf9	1.25858	0.124993	22.3641	2.25547e-06	0.000144212	52.7415	1.26092	0.262044	4.81188	1.49518e-06	0.000118852
ENSMUSG00000026596	Abl2	-0.42801	6.32778	17.9208	2.30292e-05	0.000923826	4029.25	-0.428233	0.101612	-4.2144	2.50439e-05	0.00111952
ENSMUSG00000026628	Atf3	-1.35387	0.537538	21.0698	4.42849e-06	0.000257501	70.7892	-1.35722	0.289931	-4.68117	2.85245e-06	0.000204465
ENSMUSG00000026640	Plxna2	-0.386679	6.85167	18.6465	1.57335e-05	0.000683915	5793.96	-0.38687	0.0888927	-4.3521	1.34841e-05	0.000680165
ENSMUSG00000026656	Fcgr2b	1.77823	2.51464	58.9139	1.64728e-14	1.09959e-11	285.011	1.77859	0.222197	8.00455	1.199e-15	1.1664e-12
ENSMUSG00000026668	Ucma	0.615657	1.31584	10.1683	0.00142879	0.0206267	123.06	0.615663	0.189139	3.25508	0.00113358	0.019123
ENSMUSG00000026676	Ccdc3	0.505685	3.54544	11.4848	0.000701689	0.0125105	584.627	0.505378	0.148462	3.40409	0.000663843	0.013103
ENSMUSG00000026697	Myoc	-0.617786	4.66715	22.6265	1.96753e-06	0.000129268	1273.51	-0.617925	0.131492	-4.69935	2.60988e-06	0.000189741
ENSMUSG00000026712	Mrc1	0.919187	2.2839	28.3332	1.02128e-07	1.0652e-05	242.292	0.920136	0.16766	5.48812	4.06241e-08	5.45993e-06
ENSMUSG00000026773	Pfkfb3	-0.552953	5.45278	26.7944	2.26287e-07	2.10965e-05	2196.14	-0.553567	0.107328	-5.15771	2.49987e-07	2.68263e-05
ENSMUSG00000026785	Pkn3	1.02402	0.625449	12.238	0.000468257	0.00920408	75.3676	1.02594	0.2881	3.56104	0.000369393	0.00866399
ENSMUSG00000026786	Apbb1ip	0.658954	2.15031	15.1986	9.67752e-05	0.00281847	220.921	0.658802	0.165426	3.98244	6.82105e-05	0.00241085
ENSMUSG00000026822	Lcn2	6.15806	2.98902	68.8419	1.06684e-16	1.3695e-13	397.041	6.1685	0.685938	8.9928	2.41014e-19	9.84734e-16
ENSMUSG00000026896	Ifih1	1.0708	2.42377	39.0662	4.09682e-10	7.68177e-08	267.158	1.07181	0.167002	6.41794	1.38129e-10	3.61742e-08
ENSMUSG00000026921	Egfl7	0.50508	3.84664	22.4411	2.16685e-06	0.000139079	720.043	0.505202	0.104002	4.85764	1.18795e-06	9.98713e-05
ENSMUSG00000026922	Agpat2	0.717182	0.564377	11.653	0.000641001	0.0117679	72.4144	0.717296	0.207013	3.46498	0.000530275	0.0112027
ENSMUSG00000026928	Card9	0.469065	1.91569	8.08916	0.00445308	0.0421993	187.281	0.469566	0.158478	2.96297	0.00304688	0.0365714
ENSMUSG00000026946	Nmi	0.662138	1.99451	21.4466	3.6383e-06	0.000216071	198.109	0.662023	0.137522	4.81396	1.47969e-06	0.00011808
ENSMUSG00000026950	Neb	-0.841869	3.06468	10.17	0.00142745	0.0206267	417.611	-0.843453	0.287701	-2.9317	0.0033711	0.0389967
ENSMUSG00000026979	Psd4	0.659986	0.422275	7.92269	0.00488186	0.0447383	65.2973	0.661442	0.231284	2.85987	0.00423812	0.0446522
ENSMUSG00000026986	Hnmt	0.49655	4.12986	11.4522	0.000714095	0.012664	876.779	0.496326	0.146266	3.3933	0.00069055	0.0135256
ENSMUSG00000027078	Ube2l6	0.924005	2.71361	34.4434	4.38839e-09	6.48084e-07	327.523	0.923654	0.154495	5.97853	2.25159e-09	4.23848e-07
ENSMUSG00000027082	Tfpi	0.735421	2.16237	22.9737	1.64236e-06	0.000112327	222.735	0.735492	0.14814	4.96483	6.8762e-07	6.40366e-05
ENSMUSG00000027165	B230118H07Rik	0.387271	4.49197	9.63664	0.00190734	0.0247895	1127.78	0.387058	0.126279	3.06511	0.00217587	0.0293638
ENSMUSG00000027170	Eif3m	0.381575	5.93521	12.6264	0.000380345	0.00798044	3069.99	0.381151	0.109129	3.49265	0.000478247	0.0103497
ENSMUSG00000027206	Cops2	0.57187	6.53188	13.2378	0.000274354	0.00629768	4642.72	0.571791	0.156267	3.65905	0.000253149	0.00663876
ENSMUSG00000027270	Lamp5	0.388716	7.22393	13.5406	0.000233463	0.00552776	7504.15	0.388104	0.106383	3.64817	0.000264112	0.00682116
ENSMUSG00000027315	Spint1	1.30859	1.87873	29.6531	5.16688e-08	5.7869e-06	182.774	1.309	0.23371	5.60097	2.13153e-08	3.09556e-06
ENSMUSG00000027322	Siglec1	2.23083	0.53163	45.5104	1.51833e-11	4.02189e-09	70.4277	2.23754	0.323438	6.91798	4.58117e-12	1.70161e-09
ENSMUSG00000027333	Smox	0.379665	5.9601	14.0302	0.000179897	0.0045562	3123.67	0.379108	0.102439	3.70082	0.0002149	0.0058614
ENSMUSG00000027360	Hdc	0.38481	1.9828	9.32905	0.0022555	0.0274743	196.497	0.384744	0.118046	3.25927	0.001117	0.0188901
ENSMUSG00000027399	Il1a	1.2814	-0.706972	11.5634	0.000672634	0.0121662	28.7953	1.28681	0.374018	3.44049	0.000580656	0.0119338
ENSMUSG00000027434	Nkx2-2	0.467668	2.65483	8.91342	0.00283083	0.032006	314.24	0.468091	0.153243	3.05457	0.00225381	0.0300144
ENSMUSG00000027435	Cd93	1.27714	2.63315	21.5734	3.40551e-06	0.000204428	309.054	1.27819	0.29644	4.31181	1.61927e-05	0.000789501
ENSMUSG00000027454	Gins1	0.98314	-0.0635362	11.3401	0.000758513	0.0132963	46.0932	0.985355	0.28774	3.42446	0.00061602	0.0123978
ENSMUSG00000027514	Zbp1	3.42895	0.380722	58.2919	2.25972e-14	1.39668e-11	63.268	3.44274	0.470683	7.31434	2.58645e-13	1.35483e-10
ENSMUSG00000027562	Car2	-0.432792	7.68848	15.0924	0.000102373	0.00293541	10352.9	-0.433077	0.111134	-3.89689	9.74356e-05	0.00321569
ENSMUSG00000027660	Skil	-0.385362	5.84947	15.9129	6.63246e-05	0.00210148	2891.82	-0.385658	0.0970566	-3.97353	7.08138e-05	0.00249423
ENSMUSG00000027810	Eif2a	0.399016	5.41212	16.0209	6.26471e-05	0.00201049	2135.63	0.398652	0.101714	3.91936	8.8786e-05	0.00298815
ENSMUSG00000027824	Vmn2r1	0.970516	-0.442148	9.08401	0.00257854	0.0300704	34.8596	0.974429	0.320782	3.03767	0.00238415	0.0309846
ENSMUSG00000027834	Serpini1	0.526312	7.77907	16.8033	4.14608e-05	0.00148795	11023.7	0.525962	0.12905	4.07564	4.58877e-05	0.00180277
ENSMUSG00000027848	Olfml3	1.05819	4.47759	33.1122	8.69905e-09	1.20975e-06	1116.19	1.05854	0.20163	5.24994	1.52148e-07	1.77613e-05
ENSMUSG00000027849	Syt6	-0.492254	5.35907	18.2937	1.89336e-05	0.000799907	2058.47	-0.492789	0.118059	-4.17408	2.99192e-05	0.00129222
ENSMUSG00000027868	Tbx15	0.849466	0.186234	15.2642	9.34721e-05	0.00274624	55.0057	0.85204	0.217027	3.92596	8.63861e-05	0.00292667
ENSMUSG00000027875	Hmgcs2	1.39688	3.54833	46.1568	1.0916e-11	2.93817e-09	585.671	1.3963	0.219954	6.34814	2.17934e-10	5.3002e-08
ENSMUSG00000027900	Dram2	0.421366	4.33036	13.9723	0.000185525	0.00466975	1007.7	0.421213	0.1118	3.76756	0.000164853	0.00479741
ENSMUSG00000027907	S100a11	0.792137	2.1846	18.9917	1.3129e-05	0.000600264	226.306	0.791962	0.177689	4.45702	8.31066e-06	0.000478249
ENSMUSG00000027942	4933434E20Rik	0.429123	3.59365	12.3874	0.000432247	0.00871175	603.992	0.428664	0.119268	3.59413	0.000325474	0.00785056
ENSMUSG00000027995	Tlr2	1.18531	1.18114	15.8607	6.81799e-05	0.00214142	111.8	1.18616	0.290846	4.0783	4.53653e-05	0.00178926
ENSMUSG00000028011	Tdo2	0.695153	1.15533	7.82459	0.00515402	0.0462421	109.702	0.695067	0.245368	2.83275	0.00461491	0.0471316
ENSMUSG00000028037	Ifi44	2.50794	0.315726	32.0522	1.50082e-08	1.90583e-06	60.275	2.52085	0.429572	5.86829	4.40307e-09	7.68807e-07
ENSMUSG00000028064	Sema4a	-0.416944	5.57922	20.4556	6.10309e-06	0.000336133	2397.61	-0.417318	0.0922645	-4.52306	6.0951e-06	0.000387903
ENSMUSG00000028081	Rps3a1	0.395467	8.30069	8.73964	0.00311366	0.0339831	15830	0.394883	0.134951	2.92611	0.0034323	0.0394589
ENSMUSG00000028108	Ecm1	0.60312	2.89453	18.7721	1.4731e-05	0.000653806	371.246	0.603316	0.134779	4.47632	7.59397e-06	0.000454948
ENSMUSG00000028139	Riiad1	0.609941	1.15927	8.81014	0.00299561	0.0331306	110.148	0.609806	0.202255	3.01504	0.00256944	0.0325829
ENSMUSG00000028174	Rpe65	-2.71244	0.252332	72.92	1.3501e-17	2.50339e-14	57.5916	-2.72133	0.30994	-8.78018	1.63218e-18	4.16796e-15
ENSMUSG00000028195	Ccn1	-0.892857	3.19562	18.474	1.72234e-05	0.000737924	457.535	-0.892948	0.201926	-4.42216	9.77182e-06	0.000539902
ENSMUSG00000028246	Faxc	-0.38748	5.3073	11.1829	0.000825552	0.0140867	1984.92	-0.387655	0.117458	-3.30038	0.000965547	0.0170781
ENSMUSG00000028251	Tstd3	0.404455	3.44047	11.1365	0.00084644	0.014326	543.088	0.404215	0.118667	3.40629	0.000658518	0.0130231
ENSMUSG00000028268	Gbp3	1.26582	2.56483	25.5073	4.40709e-07	3.71442e-05	294.586	1.26637	0.268725	4.71253	2.44665e-06	0.000180442
ENSMUSG00000028270	Gbp2	1.51429	2.29272	40.0552	2.46892e-10	4.90492e-08	243.768	1.51532	0.231476	6.54633	5.89693e-11	1.60625e-08
ENSMUSG00000028341	Nr4a3	-0.875345	5.13111	20.0467	7.55755e-06	0.000398053	1757.25	-0.875632	0.216161	-4.05083	5.10358e-05	0.00194155
ENSMUSG00000028364	Tnc	-1.06208	3.10261	34.3394	4.62908e-09	6.77632e-07	429.086	-1.06299	0.176831	-6.01132	1.8402e-09	3.58033e-07
ENSMUSG00000028389	Zfp37	0.44396	3.86687	9.22825	0.00238309	0.0284674	730.162	0.443961	0.146106	3.03861	0.00237672	0.0309458
ENSMUSG00000028527	Ak4	-0.466467	6.01696	27.2263	1.80977e-07	1.75589e-05	3248.65	-0.466942	0.0896291	-5.20972	1.89127e-07	2.1229e-05
ENSMUSG00000028549	Itgb3bp	0.677074	1.88824	15.5316	8.1139e-05	0.00245869	183.823	0.677315	0.166385	4.07077	4.68581e-05	0.00182336
ENSMUSG00000028576	Ift74	0.421377	3.98321	9.02006	0.00267033	0.0307384	791.779	0.421249	0.139768	3.01391	0.00257906	0.0326484
ENSMUSG00000028581	Laptm5	0.439769	4.9016	9.76794	0.00177582	0.0236322	1498.55	0.439797	0.142594	3.08427	0.00204054	0.0281093
ENSMUSG00000028601	Echdc2	0.455259	3.98499	10.6501	0.00110065	0.0171815	792.552	0.455174	0.137699	3.30559	0.000947779	0.0168221
ENSMUSG00000028613	Lrp8	-0.420258	6.42747	19.2029	1.17532e-05	0.000550755	4317.2	-0.420466	0.095101	-4.42125	9.81309e-06	0.000539902
ENSMUSG00000028634	Hivep3	-0.482015	5.92214	17.5249	2.83571e-05	0.00110052	3041.8	-0.482435	0.116891	-4.12721	3.67198e-05	0.00150632
ENSMUSG00000028778	Hcrtr1	-0.638378	1.74562	18.0368	2.16671e-05	0.000890591	166.567	-0.639019	0.144231	-4.43051	9.4011e-06	0.000523311
ENSMUSG00000028804	Csmd2	-0.561547	5.80033	19.982	7.81735e-06	0.000406405	2793.63	-0.56129	0.12603	-4.45364	8.44266e-06	0.000480432
ENSMUSG00000029094	Afap1	-0.42014	4.51226	14.7411	0.000123329	0.00342448	1143.39	-0.420299	0.10939	-3.84222	0.000121929	0.00380288
ENSMUSG00000029096	Htra3	0.472104	2.99352	10.0225	0.00154638	0.0217039	398.202	0.471651	0.145803	3.23485	0.00121709	0.019907
ENSMUSG00000029135	Fosl2	-0.699638	5.45116	15.3985	8.70567e-05	0.00258967	2194.26	-0.70043	0.189204	-3.70199	0.000213914	0.0058423
ENSMUSG00000029163	Emilin1	0.770998	1.94517	17.0662	3.6099e-05	0.00134169	191.431	0.77174	0.182793	4.22192	2.42227e-05	0.00109237
ENSMUSG00000029217	Tec	0.547039	1.22231	7.62112	0.00576887	0.0499071	114.99	0.547485	0.194294	2.81781	0.00483522	0.0487314
ENSMUSG00000029298	Gbp9	0.915686	1.80543	12.4859	0.000410029	0.00843719	173.023	0.916978	0.252565	3.63066	0.000282695	0.00714333
ENSMUSG00000029304	Spp1	0.79753	5.18204	18.8162	1.43936e-05	0.000642249	1820	0.797243	0.194014	4.1092	3.97024e-05	0.00160571
ENSMUSG00000029311	Hsd17b11	0.40693	5.55774	26.1614	3.14035e-07	2.80247e-05	2362.58	0.406657	0.079757	5.0987	3.41989e-07	3.49414e-05
ENSMUSG00000029313	Aff1	-0.384002	4.65192	13.2702	0.000269661	0.00619849	1259.46	-0.384272	0.10505	-3.65801	0.000254181	0.0066552
ENSMUSG00000029335	Bmp3	0.431661	3.61053	10.3544	0.00129169	0.0192421	611.509	0.431726	0.133813	3.22633	0.00125387	0.0203295
ENSMUSG00000029361	Nos1	-0.394236	6.33181	10.3998	0.0012603	0.0189679	4040.52	-0.394403	0.123239	-3.20032	0.00137275	0.0218752
ENSMUSG00000029373	Pf4	0.976647	-0.263327	9.27021	0.00232912	0.0280408	39.7653	0.980209	0.318203	3.08045	0.00206687	0.0283573
ENSMUSG00000029413	Naaa	0.385349	4.95778	23.5223	1.23473e-06	8.84342e-05	1558.07	0.384918	0.0783917	4.91019	9.09874e-07	7.94351e-05
ENSMUSG00000029420	Rimbp2	-0.453965	6.97385	19.3749	1.07411e-05	0.000522423	6306.79	-0.454274	0.102894	-4.41495	1.01032e-05	0.000551868
ENSMUSG00000029484	Anxa3	0.480417	3.40235	16.5959	4.62506e-05	0.0015931	528.553	0.480207	0.11347	4.23201	2.31611e-05	0.00105616
ENSMUSG00000029499	Pxmp2	0.933438	1.52677	19.1068	1.23603e-05	0.00057297	142.99	0.933568	0.209701	4.45189	8.5118e-06	0.000483021
ENSMUSG00000029552	Tes	0.625987	1.56335	14.9137	0.00011254	0.00317778	146.38	0.625981	0.156786	3.99257	6.53597e-05	0.00232754
ENSMUSG00000029561	Oasl2	1.5406	2.90624	28.5677	9.04777e-08	9.61715e-06	374.076	1.54163	0.315873	4.88052	1.05805e-06	9.00619e-05
ENSMUSG00000029605	Oas1b	1.4949	-0.219001	12.7893	0.000348609	0.00752067	40.9207	1.49959	0.411684	3.64259	0.000269912	0.00691371
ENSMUSG00000029622	Arpc1b	0.894904	4.55242	49.4324	2.05322e-12	6.58926e-10	1175.78	0.894629	0.127881	6.99579	2.63765e-12	1.03624e-09
ENSMUSG00000029695	Aass	0.577642	2.58699	11.418	0.000727379	0.0128516	299.651	0.577078	0.166761	3.4605	0.000539178	0.0112857
ENSMUSG00000029718	Pcolce	0.462444	3.33155	8.52104	0.00351063	0.0366159	503.328	0.462373	0.155819	2.96738	0.0030035	0.0362783
ENSMUSG00000029723	Tsc22d4	0.380392	6.7561	12.6272	0.000380166	0.00798044	5425.34	0.379829	0.107682	3.52731	0.000419799	0.00943564
ENSMUSG00000029765	Plxna4	-0.396962	6.4632	11.0475	0.000888053	0.0148896	4424.94	-0.39691	0.119781	-3.31362	0.000920972	0.0164895
ENSMUSG00000029810	Tmem176b	0.762878	4.84779	31.7252	1.77602e-08	2.17928e-06	1443.86	0.762492	0.136985	5.56624	2.60291e-08	3.6399e-06
ENSMUSG00000029816	Gpnmb	0.506172	2.1328	12.1199	0.000498866	0.00964666	218.226	0.506162	0.140263	3.60867	0.000307768	0.00755696
ENSMUSG00000029822	Osbpl3	-0.472072	5.04192	20.2153	6.9196e-06	0.000374938	1651.42	-0.472424	0.105559	-4.47544	7.62553e-06	0.000455503
ENSMUSG00000029864	Gstk1	0.609654	3.40251	19.2988	1.11777e-05	0.000533904	529.095	0.609328	0.136469	4.46496	8.00839e-06	0.000470125
ENSMUSG00000029915	Clec5a	0.914633	0.756003	14.3016	0.00015573	0.00406702	82.7866	0.9156	0.238336	3.84163	0.000122218	0.00380609
ENSMUSG00000029919	Hpgds	0.732125	2.43542	19.9842	7.80835e-06	0.000406405	269.32	0.732683	0.159268	4.60031	4.21854e-06	0.000289197
ENSMUSG00000029925	Tbxas1	0.946797	1.29453	23.7082	1.12102e-06	8.13375e-05	121.177	0.947541	0.1898	4.99231	5.96622e-07	5.64278e-05
ENSMUSG00000030048	Gkn3	-2.65925	0.63405	36.1693	1.80899e-09	2.96568e-07	75.7761	-2.66837	0.469011	-5.68935	1.27522e-08	1.97359e-06
ENSMUSG00000030098	Grip2	-0.431683	5.42149	14.3074	0.000155251	0.00406086	2148.74	-0.431888	0.11535	-3.74417	0.000180991	0.00518578
ENSMUSG00000030107	Usp18	1.87723	1.28055	40.3193	2.15666e-10	4.44326e-08	119.767	1.87992	0.286146	6.56981	5.03783e-11	1.40983e-08
ENSMUSG00000030108	Slc6a13	0.471505	3.82453	9.71726	0.00182546	0.0239868	709.429	0.471749	0.150031	3.14434	0.00166464	0.0248953
ENSMUSG00000030109	Slc6a12	0.502359	1.80992	9.36932	0.00220647	0.0271548	174.3	0.502193	0.159454	3.14945	0.00163576	0.0245893
ENSMUSG00000030111	A2m	0.503194	4.78321	9.01968	0.00267088	0.0307384	1380.2	0.502839	0.166821	3.01425	0.00257617	0.0326479
ENSMUSG00000030172	Erc1	-0.382554	5.32718	15.4142	8.63383e-05	0.00258674	2013.1	-0.382772	0.0992	-3.85859	0.000114044	0.00359537
ENSMUSG00000030218	Mgp	0.879226	4.38131	39.3526	3.53782e-10	6.86501e-08	1044.34	0.879046	0.140035	6.27732	3.44469e-10	7.90692e-08
ENSMUSG00000030220	Arhgdib	0.840563	2.37807	29.4634	5.69827e-08	6.21521e-06	259.036	0.840757	0.150632	5.58155	2.38388e-08	3.38197e-06
ENSMUSG00000030235	Slco1c1	-0.497103	5.21824	9.62151	0.00192312	0.0248976	1865.2	-0.497648	0.158482	-3.14009	0.00168896	0.0250874
ENSMUSG00000030307	Slc6a11	-0.426684	8.4416	19.3533	1.08629e-05	0.000522423	17448.4	-0.426961	0.0956857	-4.46212	8.11525e-06	0.000474352
ENSMUSG00000030317	Timp4	0.542913	6.10077	19.639	9.35404e-06	0.000471602	3444.33	0.542215	0.124615	4.35111	1.35447e-05	0.00068154
ENSMUSG00000030341	Tnfrsf1a	0.530087	3.60149	23.6896	1.13192e-06	8.17726e-05	607.386	0.529927	0.105489	5.02353	5.07299e-07	4.95867e-05
ENSMUSG00000030474	Siglece	1.47689	-0.0625517	21.6342	3.29909e-06	0.000198755	46.2034	1.48099	0.310816	4.76484	1.89007e-06	0.000145159
ENSMUSG00000030541	Idh2	0.437283	5.45866	28.1275	1.1358e-07	1.17728e-05	2205.63	0.436781	0.0829738	5.26408	1.4089e-07	1.65416e-05
ENSMUSG00000030560	Ctsc	1.26822	3.50307	63.1465	1.9189e-15	1.45557e-12	566.867	1.26859	0.155633	8.15121	3.60304e-16	3.68032e-13
ENSMUSG00000030579	Tyrobp	0.671517	3.71934	19.036	1.28273e-05	0.000590501	659.213	0.671056	0.152666	4.39558	1.10475e-05	0.000584688
ENSMUSG00000030592	Ryr1	-0.48327	5.34362	10.5865	0.00113914	0.0176345	2034.86	-0.483133	0.147943	-3.26568	0.00109202	0.0186186
ENSMUSG00000030657	Xylt1	-0.395271	5.57852	16.9918	3.75414e-05	0.00138298	2396.08	-0.395368	0.0964383	-4.0997	4.13679e-05	0.00166033
ENSMUSG00000030711	Sult1a1	1.68094	3.63604	52.618	4.05151e-13	1.73363e-10	622.588	1.68052	0.253972	6.61697	3.6664e-11	1.07001e-08
ENSMUSG00000030717	Nupr1	0.544375	2.8282	7.87332	0.00501694	0.0456174	354.595	0.544067	0.191234	2.84503	0.00444073	0.0459573
ENSMUSG00000030745	Il21r	0.752243	0.312913	8.72255	0.00314298	0.0340806	60.3855	0.752855	0.252296	2.98402	0.00284487	0.0348011
ENSMUSG00000030748	Il4ra	0.9272	3.40083	49.089	2.44606e-12	7.70186e-10	528.55	0.927035	0.129666	7.14939	8.71645e-13	3.78869e-10
ENSMUSG00000030750	Nsmce1	0.417203	3.66857	13.5792	0.000228704	0.00545229	636.486	0.416649	0.11143	3.73911	0.00018467	0.00525549
ENSMUSG00000030786	Itgam	0.687011	2.73702	14.3088	0.00015514	0.00406086	332.519	0.687372	0.17757	3.87098	0.000108397	0.00345212
ENSMUSG00000030793	Pycard	1.38837	1.43656	43.504	4.23097e-11	9.94456e-09	134.086	1.38971	0.206131	6.74187	1.56362e-11	5.07036e-09
ENSMUSG00000030826	Bcat2	0.455442	4.04483	18.3139	1.87334e-05	0.000795479	826.545	0.455227	0.104334	4.36319	1.28182e-05	0.000653027
ENSMUSG00000030871	Ears2	-0.380477	2.98409	11.317	0.000767989	0.0134061	395.201	-0.380719	0.106887	-3.56188	0.000368203	0.008646
ENSMUSG00000030921	Trim30a	1.72227	1.96155	47.1412	6.60541e-12	1.86832e-09	193.175	1.72376	0.242702	7.10237	1.22637e-12	5.21949e-10
ENSMUSG00000030956	Fam53b	-0.405409	5.56304	11.1959	0.000819786	0.0140458	2371.8	-0.405791	0.123581	-3.28362	0.00102483	0.0178214
ENSMUSG00000031101	Sash3	0.97201	0.855461	23.9973	9.64693e-07	7.12336e-05	88.9625	0.973525	0.194251	5.01168	5.39566e-07	5.19943e-05
ENSMUSG00000031111	Igsf1	-0.499556	3.87184	11.5434	0.000679903	0.0122529	732.88	-0.500004	0.145708	-3.43154	0.000600167	0.0122124
ENSMUSG00000031165	Was	1.16488	0.496953	26.3652	2.82581e-07	2.56289e-05	68.7874	1.16703	0.223357	5.22496	1.74189e-07	1.97695e-05
ENSMUSG00000031209	Heph	1.07765	3.4926	42.787	6.10374e-11	1.39533e-08	563.053	1.07732	0.160853	6.69755	2.11942e-11	6.66117e-09
ENSMUSG00000031239	Itm2a	-0.465541	5.34355	10.0037	0.0015623	0.0218538	2035.77	-0.46562	0.147204	-3.16309	0.00156102	0.0238579
ENSMUSG00000031245	Hmgn5	0.934411	3.18652	22.8254	1.77408e-06	0.000119378	454.963	0.934521	0.190836	4.89698	9.73212e-07	8.38892e-05
ENSMUSG00000031246	Sh3bgrl	0.535054	6.10688	10.9416	0.000940306	0.0154447	3457.7	0.535064	0.177861	3.00833	0.00262686	0.0330851
ENSMUSG00000031289	Il13ra2	2.30085	-0.541693	24.3333	8.10261e-07	6.11839e-05	32.6171	2.3138	0.458235	5.04938	4.43258e-07	4.39578e-05
ENSMUSG00000031320	Rps4x	0.410862	7.93479	8.19351	0.00420404	0.0407653	12284.4	0.410188	0.144416	2.84032	0.00450689	0.0464068
ENSMUSG00000031382	Asb11	0.819697	1.59221	17.7534	2.51471e-05	0.000994441	149.592	0.819918	0.191568	4.28003	1.8687e-05	0.000894043
ENSMUSG00000031385	Plxnb3	-0.550898	5.22956	11.1452	0.000842501	0.0143012	1880.25	-0.550953	0.16307	-3.37864	0.000728464	0.0139735
ENSMUSG00000031389	Arhgap4	0.579497	2.13399	12.9084	0.000327117	0.00715456	218.058	0.579645	0.155269	3.73317	0.000189082	0.00534596
ENSMUSG00000031431	Tsc22d3	-0.514985	6.59284	17.9801	2.23227e-05	0.000901989	4844.6	-0.515802	0.121703	-4.23821	2.25308e-05	0.00103434
ENSMUSG00000031434	Morc4	-0.467572	2.36802	12.5039	0.000406094	0.00838725	256.922	-0.46792	0.125282	-3.73493	0.000187764	0.00532015
ENSMUSG00000031490	Eif4ebp1	0.5862	1.77778	12.0962	0.000505252	0.00973631	170.331	0.586	0.164758	3.55673	0.000375505	0.00875208
ENSMUSG00000031530	Dusp4	-0.703165	3.88688	18.8674	1.40124e-05	0.000630294	740.683	-0.703621	0.160698	-4.37853	1.19485e-05	0.000621975
ENSMUSG00000031561	Tenm3	-0.418151	6.12224	8.74345	0.00310716	0.0339569	3492.91	-0.418114	0.141318	-2.95868	0.00308965	0.036841
ENSMUSG00000031576	Kcnu1	0.660009	1.5731	15.7527	7.21864e-05	0.00224747	147.503	0.660417	0.16186	4.08018	4.50008e-05	0.00178163
ENSMUSG00000031610	Scrg1	0.76997	4.14625	33.0034	9.19989e-09	1.24819e-06	887.052	0.769529	0.13354	5.76253	8.28636e-09	1.33293e-06
ENSMUSG00000031639	Tlr3	0.382696	3.57173	10.5639	0.0011532	0.0178026	594.755	0.382428	0.115317	3.31631	0.000912159	0.0163748
ENSMUSG00000031712	Il15	0.641352	0.293843	7.84265	0.00510278	0.046005	59.4873	0.641999	0.226875	2.82975	0.0046585	0.0473004
ENSMUSG00000031758	Cdyl2	-0.701041	2.26781	17.4155	3.00368e-05	0.00114347	239.569	-0.701621	0.162717	-4.31191	1.61848e-05	0.000789501
ENSMUSG00000031765	Mt1	0.843411	8.25727	18.1233	2.0705e-05	0.000859514	15361.2	0.842467	0.236345	3.56456	0.000364466	0.00859318
ENSMUSG00000031775	Pllp	-0.619805	3.01169	20.6935	5.38976e-06	0.000302843	402.869	-0.620135	0.131678	-4.70948	2.48344e-06	0.000182497
ENSMUSG00000031803	B3gnt3	0.891588	0.0128569	7.85596	0.00506535	0.0458069	48.7197	0.893799	0.313347	2.85242	0.00433873	0.0452224
ENSMUSG00000031808	Slc27a1	0.427651	7.16857	31.7842	1.7229e-08	2.12976e-06	7219.24	0.427304	0.0715416	5.9728	2.33223e-09	4.33137e-07
ENSMUSG00000031822	Gse1	-0.520656	5.25885	11.1153	0.000856177	0.0144761	1919.35	-0.520761	0.155692	-3.34481	0.000823385	0.0152502
ENSMUSG00000031838	Ifi30	1.40303	1.91252	37.8109	7.7946e-10	1.36922e-07	186.939	1.40363	0.22207	6.32067	2.60429e-10	6.11529e-08
ENSMUSG00000031851	Ntpcr	0.443483	4.22814	21.8974	2.87623e-06	0.000176465	938.889	0.443236	0.0934687	4.74208	2.11531e-06	0.00015946
ENSMUSG00000031910	Has3	-0.583417	1.86149	12.3369	0.000444097	0.00889688	180.164	-0.583537	0.160576	-3.63402	0.000279041	0.00706386
ENSMUSG00000031980	Agt	0.899284	6.47149	41.0878	1.45538e-10	3.15421e-08	4453.91	0.89862	0.140059	6.41602	1.39887e-10	3.61742e-08
ENSMUSG00000032006	Pdgfd	0.499658	3.08693	10.0644	0.0015116	0.0214869	424.398	0.499742	0.153768	3.24997	0.00115418	0.0192689
ENSMUSG00000032060	Cryab	-0.486848	6.63365	13.6622	0.00021882	0.00526178	4984.28	-0.487307	0.133463	-3.65125	0.000260968	0.00679035
ENSMUSG00000032128	Robo3	-0.735085	4.26525	14.5228	0.000138471	0.00372109	963.171	-0.734765	0.208666	-3.52124	0.000429531	0.00961105
ENSMUSG00000032231	Anxa2	0.711862	3.99633	29.7131	5.00963e-08	5.64869e-06	799.056	0.711387	0.1303	5.45959	4.77229e-08	6.33072e-06
ENSMUSG00000032257	Ankk1	-1.03698	-0.540853	8.25911	0.0040548	0.0398742	32.5989	-1.04172	0.359046	-2.90134	0.00371566	0.041593
ENSMUSG00000032327	Stra6	0.998723	2.95874	20.0766	7.44001e-06	0.000395411	388.463	0.999406	0.239994	4.16429	3.1232e-05	0.00133372
ENSMUSG00000032355	Mlip	0.39024	4.40484	8.93603	0.002796	0.0317593	1061.79	0.390145	0.132587	2.94256	0.00325512	0.0381519
ENSMUSG00000032359	Ctsh	0.922817	3.87326	43.2453	4.82908e-11	1.11927e-08	733.441	0.922611	0.138554	6.65886	2.75964e-11	8.29068e-09
ENSMUSG00000032373	Car12	-0.539614	4.32953	15.2033	9.6536e-05	0.00281642	1007.15	-0.540106	0.138329	-3.9045	9.44206e-05	0.00313645
ENSMUSG00000032397	Tipin	0.415711	3.44649	10.2091	0.00139753	0.0203307	545.238	0.415503	0.127849	3.24995	0.00115426	0.0192689
ENSMUSG00000032436	Cmtm7	0.535035	1.42554	11.0308	0.000896125	0.0149443	132.999	0.535229	0.156448	3.42113	0.000623609	0.0124777
ENSMUSG00000032440	Tgfbr2	0.474862	4.16559	14.6914	0.000126622	0.0034908	898.423	0.475128	0.122111	3.89097	9.98446e-05	0.00324281
ENSMUSG00000032446	Eomes	-0.57131	3.60099	14.0184	0.000181028	0.00457727	607.066	-0.57228	0.15123	-3.78416	0.000154226	0.00459283
ENSMUSG00000032517	Mobp	0.422861	10.5025	16.4977	4.87094e-05	0.00163225	72839.9	0.422457	0.105625	3.99958	6.3456e-05	0.00229036
ENSMUSG00000032528	Vipr1	-0.480411	4.35683	17.9881	2.22295e-05	0.000900821	1026.61	-0.480771	0.113166	-4.24838	2.15323e-05	0.000997469
ENSMUSG00000032556	Bfsp2	-1.19895	2.41101	31.5571	1.93662e-08	2.32506e-06	265.082	-1.20022	0.208597	-5.75379	8.72666e-09	1.39279e-06
ENSMUSG00000032596	Uba7	0.947849	2.01464	16.5186	4.81744e-05	0.00162083	200.517	0.948742	0.227558	4.16923	3.05631e-05	0.00131171
ENSMUSG00000032648	Pygm	0.513058	6.06869	22.8022	1.79563e-06	0.000120343	3367.86	0.512695	0.108365	4.73117	2.23225e-06	0.000166433
ENSMUSG00000032667	Pon2	0.548059	5.4367	18.2811	1.90593e-05	0.000803184	2173.11	0.547397	0.131367	4.16693	3.08725e-05	0.00132221
ENSMUSG00000032690	Oas2	1.01406	0.189893	10.0599	0.00151531	0.021503	55.1043	1.01745	0.315106	3.22891	0.00124265	0.0201637
ENSMUSG00000032735	Ablim3	-0.488431	5.78044	30.3842	3.54408e-08	4.07887e-06	2756.58	-0.488531	0.0889448	-5.49253	3.96222e-08	5.36054e-06
ENSMUSG00000032744	Heyl	0.398142	3.04683	8.02948	0.0046022	0.0431227	413.103	0.398172	0.13636	2.92001	0.0035002	0.0400143
ENSMUSG00000032754	Slc8b1	0.580577	3.13347	27.3407	1.70583e-07	1.68141e-05	438.625	0.580482	0.104123	5.57495	2.47596e-08	3.48838e-06
ENSMUSG00000032816	Igdcc4	-0.475865	5.92027	25.9519	3.50023e-07	3.05821e-05	3036.67	-0.475859	0.0918756	-5.17939	2.22616e-07	2.41906e-05
ENSMUSG00000032849	Abcc4	-0.478322	3.28208	10.5033	0.00119163	0.0182774	485.845	-0.478128	0.142722	-3.35006	0.000807945	0.0150598
ENSMUSG00000032854	Ugt8a	-0.597026	6.03235	12.2908	0.000455187	0.00904589	3282.23	-0.596904	0.176192	-3.38781	0.000704521	0.0137272
ENSMUSG00000032855	Pkd1	-0.411254	7.39634	11.0494	0.000887177	0.0148896	8450.22	-0.411207	0.121939	-3.37223	0.000745615	0.0142091
ENSMUSG00000032925	Itgbl1	0.616372	3.69043	13.5459	0.000232804	0.00552776	646.015	0.616306	0.166379	3.70422	0.000212043	0.00580674
ENSMUSG00000032940	Rbm11	0.397955	2.63772	7.69562	0.00553551	0.0487218	310.253	0.397849	0.139041	2.86138	0.00421805	0.0445219
ENSMUSG00000032942	Ucp3	0.464821	2.05877	7.78436	0.00527005	0.0470554	207.143	0.465006	0.161279	2.88324	0.00393612	0.0429546
ENSMUSG00000033105	Lss	-0.422742	5.17505	16.8979	3.94451e-05	0.0014279	1810.66	-0.422803	0.102399	-4.129	3.64351e-05	0.00149765
ENSMUSG00000033207	Mamdc2	-0.848555	1.47641	20.9102	4.81314e-06	0.000276019	137.563	-0.849503	0.181378	-4.68362	2.81854e-06	0.000203463
ENSMUSG00000033220	Rac2	1.5777	1.78328	38.0984	6.72648e-10	1.20701e-07	171.177	1.57812	0.24773	6.37032	1.88634e-10	4.69951e-08
ENSMUSG00000033355	Rtp4	2.08839	1.93553	51.8933	5.85989e-13	2.33115e-10	189.817	2.09065	0.305588	6.84141	7.84194e-12	2.76212e-09
ENSMUSG00000033538	Casp4	2.15555	-0.814503	19.0629	1.2648e-05	0.000584682	26.6559	2.16944	0.486403	4.46017	8.18948e-06	0.000474757
ENSMUSG00000033618	Map3k13	-0.407082	4.99429	12.6621	0.000373153	0.0079025	1597.79	-0.407276	0.1157	-3.52011	0.00043136	0.00962086
ENSMUSG00000033685	Ucp2	0.773937	5.28591	24.3514	8.02676e-07	6.08959e-05	1956.92	0.773281	0.156431	4.94326	7.68259e-07	6.97545e-05
ENSMUSG00000033730	Egr3	-0.822711	6.97607	26.7195	2.35239e-07	2.16887e-05	6320.19	-0.823696	0.175084	-4.70459	2.54382e-06	0.000186264
ENSMUSG00000033777	Tlr13	0.803939	1.05075	15.7122	7.37463e-05	0.0022875	101.884	0.804664	0.198598	4.05171	5.08438e-05	0.00194155
ENSMUSG00000033849	B3galt2	0.642081	5.05817	13.6575	0.000219361	0.0052672	1670.16	0.64232	0.19066	3.36892	0.000754637	0.0143143
ENSMUSG00000033871	Ppargc1b	-0.560117	3.1879	11.5081	0.000692945	0.0124076	455.036	-0.560296	0.160767	-3.48515	0.000491859	0.0105327
ENSMUSG00000033880	Lgals3bp	1.03807	4.97846	35.0693	3.18177e-09	4.87131e-07	1580.18	1.03795	0.189397	5.48028	4.24652e-08	5.67007e-06
ENSMUSG00000034116	Vav1	0.834419	1.97673	18.5111	1.68917e-05	0.000728395	195.704	0.835207	0.189456	4.40845	1.04115e-05	0.0005598
ENSMUSG00000034127	Tspan8	1.16341	-0.368304	8.01435	0.00464082	0.0433871	36.9034	1.16829	0.408134	2.86252	0.00420292	0.0444074
ENSMUSG00000034164	Emid1	-0.469654	2.77428	10.7339	0.00105192	0.0166687	341.659	-0.469937	0.139428	-3.37045	0.000750443	0.0142745
ENSMUSG00000034275	Igsf9b	-0.632191	6.89573	30.7068	3.00115e-08	3.50232e-06	5972.51	-0.632354	0.112434	-5.62422	1.86343e-08	2.77869e-06
ENSMUSG00000034311	Kif4	0.748404	0.284071	10.0524	0.00152151	0.0215544	59.1738	0.75032	0.23469	3.19707	0.00138829	0.0220368
ENSMUSG00000034330	Plcg2	0.545854	2.36629	9.61799	0.0019268	0.0249226	256.835	0.545845	0.171536	3.18209	0.00146216	0.0228483
ENSMUSG00000034422	Parp14	1.44706	2.02356	32.0991	1.46501e-08	1.89521e-06	201.803	1.44889	0.247259	5.85983	4.63337e-09	7.9542e-07
ENSMUSG00000034459	Ifit1	1.94159	2.98262	51.075	8.89054e-13	3.29701e-10	394.503	1.94216	0.290206	6.69234	2.19636e-11	6.7984e-09
ENSMUSG00000034463	Scara3	0.552617	4.65885	23.4301	1.29533e-06	9.19851e-05	1266.46	0.552183	0.116047	4.75828	1.95252e-06	0.000148836
ENSMUSG00000034533	Scn10a	2.70951	-0.436817	22.3412	2.28252e-06	0.000145385	35.2679	2.71838	0.598908	4.53889	5.65511e-06	0.000365596
ENSMUSG00000034579	Pla2g3	0.845903	3.41369	26.9593	2.07782e-07	1.95902e-05	533.022	0.845388	0.158946	5.31871	1.04505e-07	1.2784e-05
ENSMUSG00000034687	Fras1	-0.531341	4.77406	18.1742	2.01587e-05	0.000838922	1370.76	-0.530837	0.125196	-4.24004	2.23483e-05	0.00102827
ENSMUSG00000034751	Mast4	-0.437426	5.76146	16.0625	6.12867e-05	0.00198133	2719.94	-0.437522	0.109842	-3.98319	6.79957e-05	0.00240743
ENSMUSG00000034765	Dusp5	-0.497659	4.72117	11.9484	0.000546943	0.0103838	1321.65	-0.497714	0.144467	-3.44517	0.000570706	0.0117648
ENSMUSG00000034789	Rab24	0.550473	3.52675	24.7595	6.49493e-07	5.21093e-05	576.578	0.550138	0.106882	5.14714	2.64486e-07	2.81416e-05
ENSMUSG00000034792	Gna15	0.708617	0.890919	9.30211	0.0022889	0.0277798	91.0709	0.709339	0.229607	3.08936	0.00200589	0.0278954
ENSMUSG00000034799	Unc13a	-0.472895	8.66703	18.7115	1.52066e-05	0.000668	20395.1	-0.472947	0.108051	-4.37708	1.20282e-05	0.000623663
ENSMUSG00000034810	Scn7a	0.675627	2.20989	8.27977	0.00400891	0.0396566	229.975	0.676079	0.229978	2.93976	0.00328464	0.0384098
ENSMUSG00000034832	Tet3	-0.610304	5.8956	24.438	7.67418e-07	5.87462e-05	2985.42	-0.610468	0.124059	-4.92077	8.62032e-07	7.61326e-05
ENSMUSG00000034855	Cxcl10	3.21798	0.341892	28.1004	1.1518e-07	1.18649e-05	61.3997	3.2302	0.634823	5.08835	3.61191e-07	3.66446e-05
ENSMUSG00000034892	Rps29	0.674178	7.5264	11.2532	0.000794873	0.013661	9254.45	0.67369	0.235884	2.85603	0.0042898	0.0448497
ENSMUSG00000034947	Tmem106a	1.2242	0.727691	26.8082	2.24676e-07	2.1064e-05	81.1223	1.22599	0.232159	5.28082	1.2861e-07	1.52754e-05
ENSMUSG00000034990	Otoa	1.78174	-1.07883	9.30306	0.00228771	0.0277798	21.7848	1.7934	0.573389	3.12771	0.00176172	0.0256706
ENSMUSG00000035000	Dpp4	0.6994	2.05994	13.4773	0.000241465	0.00569149	207.333	0.699696	0.187311	3.73547	0.000187367	0.00531626
ENSMUSG00000035042	Ccl5	3.73008	-0.209908	25.4025	4.65308e-07	3.88253e-05	41.695	3.74737	0.77699	4.82293	1.41461e-06	0.000114226
ENSMUSG00000035095	Fam167a	-0.727671	1.44911	16.8143	4.1221e-05	0.00148254	134.967	-0.728666	0.172962	-4.21286	2.52161e-05	0.00112231
ENSMUSG00000035208	Slfn8	2.55463	0.4944	50.3206	1.3057e-12	4.45607e-10	68.5971	2.56205	0.34778	7.36689	1.74652e-13	9.38937e-11
ENSMUSG00000035258	Abi3bp	-0.386953	3.96776	9.02179	0.0026678	0.0307384	783.224	-0.387173	0.128155	-3.02113	0.00251832	0.0321743
ENSMUSG00000035352	Ccl12	3.68816	1.20352	48.9952	2.56586e-12	7.78527e-10	113.901	3.69403	0.540495	6.83453	8.22763e-12	2.84885e-09
ENSMUSG00000035385	Ccl2	3.50818	-1.46792	29.4841	5.63763e-08	6.18952e-06	16.1636	3.57009	0.664769	5.37041	7.85559e-08	9.96781e-06
ENSMUSG00000035441	Myo1d	-0.565578	4.34525	17.5443	2.80697e-05	0.0010919	1018	-0.565542	0.134262	-4.21223	2.52858e-05	0.00112297
ENSMUSG00000035493	Tgfbi	0.487696	2.52574	7.96385	0.00477208	0.0441689	287.09	0.487605	0.168331	2.89671	0.00377102	0.0419373
ENSMUSG00000035594	Chrna5	-0.608519	0.509255	9.95139	0.00160728	0.0222407	69.5492	-0.609531	0.190536	-3.19903	0.0013789	0.0219561
ENSMUSG00000035606	Ky	-0.545082	1.77237	10.4017	0.00125903	0.0189679	169.369	-0.545523	0.163817	-3.33008	0.000868198	0.0157645
ENSMUSG00000035621	Midn	-0.482088	6.06345	20.599	5.66255e-06	0.000314955	3355.19	-0.482335	0.107484	-4.48751	7.2061e-06	0.000443414
ENSMUSG00000035692	Isg15	1.91741	2.04491	50.107	1.45585e-12	4.85906e-10	205.028	1.91898	0.284636	6.74187	1.56362e-11	5.07036e-09
ENSMUSG00000035778	Ggta1	0.79019	1.96704	21.8708	2.91641e-06	0.000178275	194.113	0.790467	0.164063	4.81807	1.44953e-06	0.000116585
ENSMUSG00000035929	H2-Q4	1.30159	2.40293	23.3128	1.37679e-06	9.69448e-05	262.997	1.30277	0.290622	4.48271	7.37028e-06	0.000448117
ENSMUSG00000036052	Dnajb5	-0.568706	7.22901	38.756	4.80229e-10	8.90451e-08	7528.38	-0.569095	0.0900287	-6.32126	2.59434e-10	6.11529e-08
ENSMUSG00000036106	Prr5	-0.424606	3.06894	9.50641	0.00204756	0.0258861	419.285	-0.425257	0.135046	-3.14898	0.00163844	0.0246115
ENSMUSG00000036169	Sostdc1	-0.872202	1.82129	13.7349	0.000210507	0.00512204	175.245	-0.873557	0.230365	-3.79205	0.000149409	0.00447548
ENSMUSG00000036181	H1f2	0.656884	4.92131	21.3789	3.76897e-06	0.000222249	1519.59	0.656658	0.143689	4.57	4.8772e-06	0.000324548
ENSMUSG00000036214	Znrd1as	0.440501	1.20214	8.20834	0.00416983	0.0405646	113.614	0.440627	0.149741	2.94259	0.00325478	0.0381519
ENSMUSG00000036256	Igfbp7	0.894421	4.19427	24.5171	7.36543e-07	5.71695e-05	916.113	0.894577	0.176543	5.0672	4.03721e-07	4.02322e-05
ENSMUSG00000036353	P2ry12	-0.771998	3.93173	16.427	5.05596e-05	0.00168411	763.359	-0.772019	0.205134	-3.76348	0.000167564	0.00485554
ENSMUSG00000036594	H2-Aa	-0.88994	1.40817	10.0326	0.00153795	0.0216585	131.066	-0.891633	0.275815	-3.23273	0.00122615	0.0199753
ENSMUSG00000036598	Ccdc113	0.664402	1.26093	10.7805	0.00102574	0.0164118	118.388	0.665026	0.198716	3.34661	0.000818058	0.0151688
ENSMUSG00000036698	Ago2	-0.559754	6.85848	17.4423	2.96158e-05	0.00113878	5820.91	-0.559738	0.133886	-4.1807	2.90611e-05	0.00126049
ENSMUSG00000036718	Micall2	0.480511	1.73549	7.85214	0.00507605	0.0458631	165.324	0.480645	0.166976	2.87853	0.00399531	0.0434149
ENSMUSG00000036777	Anln	0.412918	5.63853	9.212	0.00240434	0.0286265	2498.46	0.412783	0.136961	3.01387	0.0025794	0.0326484
ENSMUSG00000036781	Rps27l	0.442886	3.87548	9.29215	0.00230138	0.0278099	734.849	0.442461	0.144861	3.05438	0.00225523	0.0300144
ENSMUSG00000036814	Slc6a20a	0.628673	3.76596	19.4941	1.00912e-05	0.000499329	680.688	0.628505	0.140544	4.47196	7.75072e-06	0.000458247
ENSMUSG00000036833	Pnpla7	0.738367	4.49233	20.3981	6.2893e-06	0.00034525	1128.1	0.737836	0.162403	4.54323	5.53985e-06	0.000359281
ENSMUSG00000036850	Mrpl41	0.385543	5.75697	9.14423	0.00249504	0.0293373	2712.99	0.384918	0.129448	2.97353	0.00294394	0.0357986
ENSMUSG00000036887	C1qa	1.3387	6.15222	80.9478	2.31758e-19	6.44596e-16	3568.27	1.33825	0.147394	9.07941	1.09164e-19	5.57528e-16
ENSMUSG00000036896	C1qc	0.938583	5.76909	44.289	2.83297e-11	6.95245e-09	2735.3	0.938073	0.141546	6.62734	3.41791e-11	1.01195e-08
ENSMUSG00000036905	C1qb	1.27302	6.09334	73.4009	1.0582e-17	2.2074e-14	3425.39	1.27252	0.147354	8.63577	5.83329e-18	1.19168e-14
ENSMUSG00000037010	Apln	-0.827975	4.91631	32.622	1.11938e-08	1.47088e-06	1514.02	-0.82836	0.145587	-5.68981	1.27181e-08	1.97359e-06
ENSMUSG00000037014	Sstr4	-0.484348	2.83456	10.1014	0.00148159	0.0212204	355.948	-0.484955	0.149145	-3.25157	0.0011477	0.0192658
ENSMUSG00000037095	Lrg1	2.35255	1.23441	53.2367	2.95689e-13	1.29854e-10	116.601	2.35508	0.305347	7.71281	1.2308e-14	1.04767e-11
ENSMUSG00000037112	Sik2	-0.679503	4.47666	19.9338	8.01711e-06	0.000413494	1115.42	-0.679908	0.151965	-4.47409	7.6736e-06	0.000457038
ENSMUSG00000037239	Spred3	-0.407559	5.79535	16.034	6.22149e-05	0.00200433	2785.15	-0.407865	0.102054	-3.99654	6.42749e-05	0.00230938
ENSMUSG00000037254	Itih2	1.48453	3.0899	66.3257	3.82252e-16	3.75236e-13	425.282	1.4849	0.176145	8.42994	3.45835e-17	4.71004e-14
ENSMUSG00000037321	Tap1	0.821984	2.2151	12.288	0.000455872	0.00904589	230.967	0.822276	0.228915	3.59207	0.000328068	0.00788482
ENSMUSG00000037362	Ccn3	0.41159	6.34084	15.8583	6.82666e-05	0.00214142	4067.19	0.411235	0.105242	3.90752	9.32491e-05	0.00311272
ENSMUSG00000037405	Icam1	1.38419	1.27066	25.4605	4.51539e-07	3.78657e-05	119.031	1.38596	0.266674	5.19723	2.02284e-07	2.2459e-05
ENSMUSG00000037428	Vgf	-0.544499	8.24598	11.3732	0.000745101	0.0131025	15240.9	-0.545226	0.187795	-2.90331	0.0036924	0.0414234
ENSMUSG00000037465	Klf10	-0.746776	4.36771	23.579	1.1989e-06	8.6238e-05	1034.37	-0.747036	0.154662	-4.83012	1.36449e-06	0.000111056
ENSMUSG00000037686	Aspg	1.15353	2.48039	26.6473	2.44188e-07	2.23902e-05	278.345	1.15389	0.217148	5.31381	1.07355e-07	1.29772e-05
ENSMUSG00000037731	Themis2	0.948177	0.120088	10.0952	0.00148656	0.0212395	52.6322	0.949983	0.293754	3.23395	0.00122093	0.0199539
ENSMUSG00000037784	Dzip1l	-0.422365	4.58656	16.788	4.17957e-05	0.00149675	1203.48	-0.422464	0.101573	-4.15919	3.19375e-05	0.00135478
ENSMUSG00000037820	Tgm2	0.785192	3.26956	21.5233	3.49565e-06	0.000209087	481.853	0.785549	0.164759	4.76786	1.86191e-06	0.000144079
ENSMUSG00000037826	Ppm1k	0.418796	5.97776	15.1235	0.000100699	0.00290231	3161.4	0.418711	0.109285	3.83135	0.00012744	0.0039212
ENSMUSG00000037868	Egr2	-0.785311	3.35379	9.98195	0.00158082	0.022039	510.833	-0.785529	0.271681	-2.89136	0.0038358	0.0423118
ENSMUSG00000037921	Ddx60	1.61627	0.798767	23.2723	1.40608e-06	9.81783e-05	84.9217	1.62131	0.327661	4.94815	7.49234e-07	6.86372e-05
ENSMUSG00000037958	Nsrp1	0.382682	3.90682	8.96142	0.0027574	0.0313939	750.764	0.38271	0.12687	3.01654	0.00255673	0.0324657
ENSMUSG00000038056	Kmt2c	-0.402338	6.70988	10.6522	0.00109939	0.0171785	5249.13	-0.402303	0.122206	-3.292	0.000994788	0.0174293
ENSMUSG00000038059	Smim3	-0.413046	3.04487	9.56027	0.00198833	0.0255045	412.304	-0.413975	0.129086	-3.20697	0.0013414	0.0214834
ENSMUSG00000038147	Cd84	0.799812	1.23107	12.4405	0.000420124	0.00856091	115.786	0.800234	0.222613	3.59473	0.000324728	0.00785056
ENSMUSG00000038225	Primpol	0.420434	1.83131	7.76297	0.00533283	0.0474383	176.323	0.420395	0.145156	2.89616	0.00377756	0.0419485
ENSMUSG00000038235	F11r	0.592076	2.70533	18.9419	1.34763e-05	0.000612784	325.476	0.591981	0.131939	4.48679	7.23033e-06	0.000443569
ENSMUSG00000038257	Glra3	0.562112	3.84981	9.14327	0.00249634	0.0293373	721.627	0.562438	0.18358	3.06373	0.00218597	0.0294184
ENSMUSG00000038418	Egr1	-0.553269	7.96618	13.5206	0.000235963	0.00556966	12551.6	-0.553504	0.149942	-3.69145	0.00022298	0.00603346
ENSMUSG00000038496	Slc19a3	-1.03793	0.733259	12.0848	0.000508339	0.00977322	81.1428	-1.04008	0.293351	-3.54553	0.000391824	0.00899391
ENSMUSG00000038521	C1s1	1.18779	-0.0973455	11.2877	0.000780207	0.0135344	44.7255	1.19093	0.348499	3.41732	0.000632412	0.0126167
ENSMUSG00000038642	Ctss	0.770851	5.88055	21.8421	2.96032e-06	0.000180298	2954.3	0.770419	0.16309	4.7239	2.31363e-06	0.000171251
ENSMUSG00000038665	Dgki	-0.38001	4.96681	8.48562	0.00357964	0.0370272	1566.97	-0.380104	0.131304	-2.89485	0.00379343	0.0420488
ENSMUSG00000038811	Gngt2	1.3567	0.920344	26.3872	2.79393e-07	2.54782e-05	93.1559	1.35818	0.259527	5.23329	1.66522e-07	1.92196e-05
ENSMUSG00000038859	Baiap2l1	-0.67587	0.46529	7.69999	0.00552212	0.0486553	67.079	-0.677907	0.241595	-2.80597	0.00501659	0.0498993
ENSMUSG00000038894	Irs2	-0.401389	6.46783	10.5847	0.0011403	0.017636	4441.15	-0.401936	0.124027	-3.24072	0.00119226	0.0196584
ENSMUSG00000039062	Anpep	0.492898	2.13763	8.81055	0.00299494	0.0331306	219.095	0.493219	0.16096	3.06423	0.00218231	0.0294079
ENSMUSG00000039109	F13a1	1.69721	2.02209	68.4289	1.31535e-16	1.5679e-13	202.007	1.69822	0.19794	8.57947	9.53151e-18	1.77018e-14
ENSMUSG00000039236	Isg20	1.16577	-0.200851	14.6828	0.000127199	0.00349702	41.6532	1.16837	0.300018	3.89433	9.84721e-05	0.00322903
ENSMUSG00000039304	Tnfsf10	1.10454	0.879885	11.0433	0.000890083	0.0148896	90.2001	1.10834	0.325517	3.40486	0.000661981	0.0130789
ENSMUSG00000039450	Dcxr	0.674209	2.82639	13.9022	0.00019257	0.00478928	354.488	0.673477	0.177525	3.7937	0.000148422	0.00445244
ENSMUSG00000039476	Prrx2	1.16126	0.256874	19.2954	1.11976e-05	0.000533904	58.1248	1.16357	0.262004	4.44103	8.95293e-06	0.000505247
ENSMUSG00000039481	Nrtn	0.54601	2.36528	8.60296	0.00335617	0.0356284	257.093	0.545596	0.183567	2.97219	0.00295679	0.0358483
ENSMUSG00000039851	4932438H23Rik	-0.845865	-0.452603	8.10044	0.00442545	0.0421277	34.7396	-0.848977	0.295375	-2.87423	0.00405011	0.0436114
ENSMUSG00000039899	Fgl2	0.892332	2.26617	21.9375	2.81671e-06	0.000174195	239.341	0.893029	0.186816	4.78027	1.75064e-06	0.000136503
ENSMUSG00000039904	Gpr37	-0.40046	6.32109	16.1925	5.72201e-05	0.00186138	4010.75	-0.400659	0.0993516	-4.03274	5.51307e-05	0.00203664
ENSMUSG00000040010	Slc7a5	-0.474414	5.7523	14.9653	0.000109506	0.00311317	2703.46	-0.474754	0.124052	-3.82705	0.000129689	0.0039662
ENSMUSG00000040026	Saa3	9.51967	2.68282	63.0572	2.00789e-15	1.45685e-12	320.22	9.64346	1.16471	8.27972	1.23465e-16	1.40126e-13
ENSMUSG00000040170	Fmo2	-2.30909	0.679607	35.3121	2.80882e-09	4.42203e-07	77.803	-2.31195	0.410835	-5.62744	1.82903e-08	2.74745e-06
ENSMUSG00000040212	Emp3	0.833488	1.52012	18.0137	2.19322e-05	0.000897072	142.163	0.833835	0.19272	4.32667	1.51381e-05	0.000752449
ENSMUSG00000040229	Gpr34	-1.1022	2.65759	27.6087	1.48511e-07	1.48404e-05	314.14	-1.10262	0.203488	-5.4186	6.00679e-08	7.80307e-06
ENSMUSG00000040253	Gbp7	1.00892	2.16525	16.5148	4.82715e-05	0.00162083	222.741	1.01058	0.241441	4.1856	2.8441e-05	0.00123621
ENSMUSG00000040270	Bach2	-0.425438	3.36872	9.14904	0.00248848	0.0292862	516.49	-0.425948	0.137763	-3.09189	0.00198885	0.0276772
ENSMUSG00000040272	Accs	0.479973	2.35877	8.88211	0.00287978	0.0324715	255.232	0.47985	0.156011	3.07575	0.00209972	0.0286732
ENSMUSG00000040296	Ddx58	0.570034	2.68239	10.0821	0.00149713	0.0213175	319.981	0.570027	0.176288	3.23351	0.00122281	0.0199638
ENSMUSG00000040298	Btbd16	-1.72721	-0.413235	24.6363	6.92355e-07	5.42443e-05	35.7752	-1.73702	0.347327	-5.00111	5.70013e-07	5.41619e-05
ENSMUSG00000040322	Slc25a24	0.597258	1.55061	11.0272	0.000897823	0.014953	144.993	0.597609	0.174202	3.43056	0.000602341	0.012244
ENSMUSG00000040372	Gpr63	-0.588741	2.51153	8.62338	0.00331875	0.0353807	283.78	-0.588888	0.195946	-3.00536	0.00265266	0.0332723
ENSMUSG00000040373	Cacng5	-0.454116	5.06163	19.0295	1.28711e-05	0.000590501	1674.39	-0.454527	0.105385	-4.31303	1.61034e-05	0.000788911
ENSMUSG00000040483	Xaf1	0.545107	2.4548	11.8706	0.000570256	0.0107404	272.982	0.545295	0.153787	3.54579	0.000391435	0.00899391
ENSMUSG00000040488	Ltbp4	-0.458638	5.60728	7.90468	0.0049307	0.0451363	2443.9	-0.458614	0.161577	-2.83836	0.00453465	0.046565
ENSMUSG00000040511	Pvr	-0.387447	3.09428	10.5924	0.00113551	0.0176274	426.4	-0.387768	0.113247	-3.42409	0.000616856	0.0123978
ENSMUSG00000040552	C3ar1	1.52874	1.17351	35.9294	2.04601e-09	3.28305e-07	111.223	1.53025	0.249177	6.14122	8.18916e-10	1.7147e-07
ENSMUSG00000040557	Mettl27	0.439202	2.81544	13.1502	0.000287494	0.00650095	351.293	0.439034	0.115168	3.81212	0.000137781	0.0041886
ENSMUSG00000040613	Apobec1	0.999133	0.944431	16.9686	3.8004e-05	0.00139694	94.3558	1.00114	0.238623	4.19548	2.72297e-05	0.00118862
ENSMUSG00000040711	Sh3pxd2b	-0.952066	4.7023	78.5022	7.99084e-19	1.90502e-15	1304.69	-0.95235	0.106931	-8.90623	5.2799e-19	1.71978e-15
ENSMUSG00000040714	Klc3	0.495362	1.09583	7.83705	0.00511861	0.0460234	105.395	0.494933	0.173186	2.8578	0.00426587	0.0447955
ENSMUSG00000040740	Slc25a34	0.826984	3.67581	39.4182	3.42087e-10	6.71617e-08	639.752	0.826633	0.129375	6.38946	1.66476e-10	4.25118e-08
ENSMUSG00000040747	Cd53	0.840345	2.63403	26.0021	3.41044e-07	2.99826e-05	309.551	0.840052	0.160653	5.22899	1.7044e-07	1.94521e-05
ENSMUSG00000040751	Lat2	0.854898	0.765922	14.5681	0.000135186	0.00364457	83.4451	0.856071	0.219552	3.89917	9.6523e-05	0.00319072
ENSMUSG00000040771	Oard1	0.39338	3.7249	11.5082	0.000692915	0.0124076	661.77	0.392991	0.114524	3.43153	0.000600189	0.0122124
ENSMUSG00000040852	Plekhh2	-0.528081	3.49607	16.6623	4.46599e-05	0.00156572	564.155	-0.528337	0.125544	-4.20838	2.57206e-05	0.00113487
ENSMUSG00000040966	Slc22a2	2.13227	0.0153008	31.6586	1.83799e-08	2.23886e-06	49.1059	2.14	0.369385	5.79343	6.89649e-09	1.12711e-06
ENSMUSG00000041120	Nbl1	0.539249	6.0996	24.7114	6.65885e-07	5.29819e-05	3441.47	0.538793	0.110992	4.85436	1.20776e-06	0.000100707
ENSMUSG00000041238	Rbbp8	0.445443	1.99943	8.44654	0.00365738	0.0376291	198.786	0.445192	0.148101	3.006	0.00264707	0.0332723
ENSMUSG00000041258	Zfp236	-0.424472	5.75905	18.956	1.33765e-05	0.00060991	2715.38	-0.424442	0.0971945	-4.36694	1.26002e-05	0.000643522
ENSMUSG00000041308	Sntb2	-0.461284	4.66896	15.3033	9.1558e-05	0.0026995	1274.44	-0.461725	0.117644	-3.92476	8.68148e-05	0.00293147
ENSMUSG00000041309	Nkx6-2	0.592508	4.46283	48.4082	3.46125e-12	1.0288e-09	1105.15	0.592301	0.0825796	7.17249	7.36481e-13	3.34346e-10
ENSMUSG00000041313	Slc7a1	-0.450147	5.4576	12.5551	0.000395125	0.00822028	2203.3	-0.450425	0.128641	-3.50142	0.000462783	0.0101114
ENSMUSG00000041324	Inhba	-0.49079	3.36686	9.43848	0.0021248	0.0264495	516.009	-0.491286	0.158339	-3.10275	0.00191732	0.0270037
ENSMUSG00000041341	Atg2b	-0.406289	5.77001	20.8185	5.04939e-06	0.000286613	2736.24	-0.406395	0.0885063	-4.5917	4.39641e-06	0.000299381
ENSMUSG00000041372	B4galnt3	-1.0394	0.0498866	13.7345	0.000210554	0.00512204	49.9309	-1.04182	0.276502	-3.76785	0.000164661	0.00479741
ENSMUSG00000041378	Cldn5	0.675666	4.66635	10.7932	0.00101873	0.0163596	1272.26	0.675531	0.228332	2.95854	0.00309097	0.036841
ENSMUSG00000041396	Mettl18	0.511428	1.96224	12.1981	0.000478377	0.00933703	193.802	0.511085	0.14113	3.62138	0.000293037	0.00730946
ENSMUSG00000041453	Rpl21	0.390329	8.31374	8.81862	0.00298171	0.0330999	15974.8	0.389688	0.132746	2.9356	0.003329	0.0386896
ENSMUSG00000041552	Ptchd1	-0.406539	2.78124	8.30562	0.00395225	0.039259	342.872	-0.406958	0.136046	-2.99133	0.00277765	0.0341836
ENSMUSG00000041565	L3mbtl4	0.875062	-0.215543	9.24289	0.00236411	0.0283411	41.2435	0.878074	0.284427	3.08717	0.00202071	0.0279958
ENSMUSG00000041577	Prelp	0.519593	4.30507	11.0425	0.000890448	0.0148896	990.687	0.519665	0.15645	3.3216	0.000895036	0.0161099
ENSMUSG00000041592	Sdk2	-0.600736	4.84554	18.4716	1.72453e-05	0.000737924	1440.84	-0.600945	0.140477	-4.27788	1.88683e-05	0.000899566
ENSMUSG00000041707	Tmem273	1.03803	-0.707196	8.96684	0.00274924	0.0313383	28.7913	1.04198	0.345234	3.01818	0.00254298	0.032368
ENSMUSG00000041736	Tspo	1.40668	2.98829	51.891	5.86699e-13	2.33115e-10	396.36	1.4068	0.189416	7.42702	1.11074e-13	6.70523e-11
ENSMUSG00000041827	Oasl1	1.78175	-0.820733	10.7189	0.00106046	0.016711	26.3684	1.79334	0.534251	3.35674	0.000788677	0.0147815
ENSMUSG00000041859	Mcm3	0.603477	1.91685	8.52233	0.00350816	0.0366159	187.697	0.60407	0.204134	2.95919	0.00308452	0.036807
ENSMUSG00000042096	Dao	0.467847	4.06901	10.8289	0.000999257	0.0161177	840.768	0.467515	0.141787	3.2973	0.000976193	0.0172068
ENSMUSG00000042216	Sgsm1	-0.443398	7.23795	16.715	4.3437e-05	0.00153251	7576.1	-0.443904	0.108779	-4.08077	4.4886e-05	0.00178054
ENSMUSG00000042312	S100a13	0.516027	4.25921	9.28603	0.00230908	0.0278625	959.656	0.51548	0.16902	3.04982	0.00228979	0.0301608
ENSMUSG00000042485	Mustn1	1.38242	0.519977	25.7337	3.91914e-07	3.37127e-05	70.258	1.38367	0.266848	5.18522	2.15764e-07	2.3698e-05
ENSMUSG00000042507	Elmsan1	-0.382882	4.77153	16.5936	4.63077e-05	0.0015931	1368.38	-0.383016	0.0922923	-4.15004	3.32422e-05	0.00138876
ENSMUSG00000042608	Stk40	-0.405175	5.39852	22.6016	1.99323e-06	0.000130443	2115.09	-0.405321	0.0852744	-4.75313	2.00287e-06	0.000152107
ENSMUSG00000042631	Xkr7	-0.865833	2.49002	19.455	1.03e-05	0.000507039	279.683	-0.865925	0.191711	-4.51682	6.27759e-06	0.000393766
ENSMUSG00000042680	Garem1	-0.41315	4.54245	11.4827	0.000702488	0.0125113	1167.56	-0.413467	0.122804	-3.3669	0.000760185	0.0143662
ENSMUSG00000042684	Npl	0.539225	2.21333	12.394	0.000430721	0.00870632	230.912	0.53914	0.14883	3.62252	0.000291746	0.00729508
ENSMUSG00000043036	Ccdc63	-0.881514	0.429231	10.4386	0.00123406	0.0186878	65.6022	-0.884446	0.269809	-3.27805	0.00104528	0.0180203
ENSMUSG00000043263	Ifi209	2.58355	-0.939124	24.447	7.63839e-07	5.87417e-05	24.1491	2.61357	0.527915	4.95074	7.39303e-07	6.80325e-05
ENSMUSG00000043301	Kcnj6	-0.569794	4.00127	16.9479	3.84204e-05	0.00140014	801.638	-0.57018	0.137191	-4.15609	3.23739e-05	0.00136084
ENSMUSG00000043456	Zfp536	-0.435168	4.89222	13.0977	0.000295652	0.006645	1488.28	-0.435398	0.120622	-3.60961	0.000306658	0.00753877
ENSMUSG00000043463	Rab9b	0.447434	4.94933	11.6239	0.000651111	0.0118751	1549	0.447377	0.133658	3.34718	0.000816391	0.0151619
ENSMUSG00000043483	Gm6863	0.81428	0.65595	12.86	0.000335675	0.00730344	77.2117	0.814966	0.22343	3.64752	0.000264786	0.0068257
ENSMUSG00000043635	Adamts3	-0.396957	3.75216	9.79762	0.00174738	0.0234031	673.951	-0.396829	0.124495	-3.18752	0.001435	0.0226022
ENSMUSG00000043716	Rpl7	0.429961	8.00286	12.4585	0.000416097	0.00852998	12877.2	0.429435	0.122866	3.49516	0.000473782	0.0102857
ENSMUSG00000043832	Clec4a3	1.31483	-0.71313	10.5792	0.00114367	0.0176718	28.6256	1.32151	0.402462	3.28357	0.00102502	0.0178214
ENSMUSG00000043873	Chil5	0.659568	0.75792	9.45183	0.00210938	0.0263727	82.8521	0.659711	0.210984	3.12683	0.00176702	0.025685
ENSMUSG00000043940	Wdfy3	-0.388869	7.73089	9.83389	0.00171325	0.0231208	10656.2	-0.388795	0.122893	-3.16369	0.00155784	0.0238569
ENSMUSG00000044177	Wfikkn2	0.784612	2.11308	9.88941	0.00166232	0.0227198	215.429	0.784794	0.243451	3.22363	0.00126578	0.0204901
ENSMUSG00000044258	Ctla2a	2.39853	2.03502	38.1336	6.60644e-10	1.19835e-07	204.032	2.39833	0.41258	5.81301	6.13608e-09	1.01914e-06
ENSMUSG00000044522	A730020M07Rik	1.21638	0.149214	18.7164	1.5167e-05	0.000668	53.658	1.21797	0.27621	4.40958	1.03573e-05	0.000559761
ENSMUSG00000044734	Serpinb1a	-0.721306	3.77025	19.9312	8.02804e-06	0.000413494	682.867	-0.721929	0.159839	-4.51661	6.28361e-06	0.000393766
ENSMUSG00000044827	Tlr1	1.68714	-0.52263	17.0574	3.62663e-05	0.00134492	32.8689	1.69489	0.403894	4.19638	2.71211e-05	0.00118642
ENSMUSG00000045031	Cetn4	0.38406	2.83096	9.73995	0.00180305	0.0238615	355.032	0.383892	0.118092	3.25078	0.00115089	0.0192689
ENSMUSG00000045107	Saysd1	0.414133	2.9605	15.3787	8.79739e-05	0.00260765	388.926	0.413827	0.0983057	4.2096	2.55828e-05	0.00113123
ENSMUSG00000045136	Tubb2b	-0.532207	7.16482	24.2954	8.26348e-07	6.21176e-05	7201.5	-0.532725	0.108216	-4.92279	8.532e-07	7.61136e-05
ENSMUSG00000045502	Hcar2	3.88087	-1.47187	22.8654	1.73752e-06	0.000117869	16.3415	3.91154	0.882805	4.43081	9.38798e-06	0.000523311
ENSMUSG00000045667	Smtnl2	-0.748535	0.904097	12.5979	0.000386185	0.00807601	92.1343	-0.749669	0.207948	-3.60507	0.00031207	0.00764421
ENSMUSG00000045671	Spred2	-0.392986	6.44153	12.4399	0.000420269	0.00856091	4361.12	-0.393634	0.112799	-3.4897	0.000483561	0.0104315
ENSMUSG00000045875	Adra1a	-0.556728	3.20281	15.1443	9.95973e-05	0.00288555	459.861	-0.557174	0.138555	-4.02133	5.78709e-05	0.00211872
ENSMUSG00000045932	Ifit2	0.574611	3.65023	23.4952	1.25225e-06	8.93056e-05	628	0.574343	0.116528	4.9288	8.27363e-07	7.4459e-05
ENSMUSG00000046186	Cd109	0.85209	1.03883	15.4045	8.67816e-05	0.00258967	101.329	0.852593	0.213391	3.99545	6.45709e-05	0.00231425
ENSMUSG00000046245	Pilra	2.66777	-1.09677	35.942	2.03279e-09	3.28305e-07	21.6333	2.68355	0.439808	6.10163	1.04991e-09	2.10281e-07
ENSMUSG00000046352	Gjb2	0.762638	3.57149	30.4763	3.37971e-08	3.91671e-06	595.167	0.762741	0.136606	5.58352	2.35699e-08	3.36719e-06
ENSMUSG00000046402	Rbp1	0.409189	4.1361	8.04678	0.00455846	0.0428478	880.923	0.408832	0.144679	2.82578	0.00471658	0.0478327
ENSMUSG00000046688	Tifa	0.541123	2.68974	15.3339	9.00872e-05	0.00266556	321.819	0.540887	0.133641	4.04732	5.18082e-05	0.00196362
ENSMUSG00000046699	Slitrk4	0.465872	5.24934	12.0448	0.000519363	0.00993937	1907.12	0.465917	0.136654	3.40947	0.000650903	0.0128975
ENSMUSG00000046718	Bst2	1.59788	3.42816	40.686	1.78766e-10	3.72905e-08	538.129	1.59821	0.263994	6.05397	1.41322e-09	2.77602e-07
ENSMUSG00000046768	Rhoj	0.695537	2.13146	16.7397	4.28735e-05	0.00152115	218.197	0.695393	0.164789	4.21989	2.44425e-05	0.00109972
ENSMUSG00000046818	Ddit4l	0.70062	3.93354	20.1082	7.31811e-06	0.000390175	765.378	0.70041	0.156324	4.48049	7.4473e-06	0.000450121
ENSMUSG00000046879	Irgm1	0.975963	3.21104	31.3215	2.18643e-08	2.58774e-06	462.661	0.975334	0.171109	5.70008	1.19751e-08	1.88184e-06
ENSMUSG00000046999	1110032F04Rik	0.630258	3.2705	14.6585	0.000128854	0.00352512	482.415	0.629995	0.162589	3.87476	0.00010673	0.00342827
ENSMUSG00000047228	A2ml1	0.531727	2.35592	10.8968	0.000963296	0.0157165	255.287	0.531292	0.157749	3.36796	0.000757263	0.0143375
ENSMUSG00000047361	Gm973	0.494053	3.07759	16.6121	4.58573e-05	0.00159099	421.946	0.49363	0.115617	4.26955	1.95871e-05	0.000927368
ENSMUSG00000047369	Dnah14	1.20557	0.754944	34.1863	5.00792e-09	7.26715e-07	82.918	1.2071	0.201847	5.98025	2.22791e-09	4.23848e-07
ENSMUSG00000047735	Samd9l	0.777514	2.47211	15.2528	9.40382e-05	0.00275317	276.376	0.777755	0.196063	3.96685	7.28274e-05	0.00254683
ENSMUSG00000047904	Sstr2	-0.752395	3.49324	24.256	8.43418e-07	6.28347e-05	563.356	-0.753058	0.150372	-5.00796	5.50113e-07	5.27617e-05
ENSMUSG00000048004	Tmem196	0.44458	4.24913	12.5648	0.000393077	0.00818934	952.556	0.444659	0.125899	3.53188	0.00041261	0.00930264
ENSMUSG00000048096	Lmod1	0.569352	1.00968	8.86173	0.00291212	0.0326815	99.0763	0.569818	0.186471	3.0558	0.00224463	0.0299709
ENSMUSG00000048154	Kmt2d	-0.491016	7.13956	16.3894	5.15727e-05	0.00171443	7072.31	-0.490929	0.119931	-4.09342	4.25048e-05	0.00169928
ENSMUSG00000048368	Omd	0.989241	0.826283	8.26015	0.00405248	0.0398742	87.1145	0.990562	0.337086	2.9386	0.00329695	0.0384656
ENSMUSG00000048373	Fgfbp1	0.707642	1.0809	9.76392	0.0017797	0.023665	104.245	0.70805	0.223753	3.16443	0.00155386	0.0238137
ENSMUSG00000048424	Ranbp3l	0.990797	3.20652	58.5372	1.99485e-14	1.28039e-11	461.343	0.990926	0.124862	7.93615	2.08559e-15	1.93666e-12
ENSMUSG00000048495	Tyw5	0.455292	3.19261	8.40395	0.00374407	0.0380323	456.899	0.455076	0.153228	2.96992	0.00297875	0.0360716
ENSMUSG00000048537	Phldb1	-0.386928	7.59586	13.7694	0.000206679	0.0050647	9706.58	-0.386959	0.102818	-3.76354	0.000167522	0.00485554
ENSMUSG00000048572	Tmem252	0.695431	1.89456	10.2709	0.00135142	0.0199052	184.541	0.695252	0.211949	3.28029	0.00103701	0.0179382
ENSMUSG00000048721	Fndc9	-0.429987	2.40947	10.8902	0.000966736	0.0157548	264.806	-0.430463	0.125551	-3.42858	0.000606744	0.0122968
ENSMUSG00000048732	Klhl11	-0.558961	4.19014	23.1617	1.48935e-06	0.000103086	913.625	-0.559129	0.114172	-4.89726	9.71842e-07	8.38892e-05
ENSMUSG00000048779	P2ry6	1.3512	1.58885	47.4629	5.60535e-12	1.61279e-09	149.328	1.35165	0.191425	7.06097	1.65341e-12	6.89337e-10
ENSMUSG00000048826	Dact2	0.426252	5.71205	12.7051	0.000364661	0.00775219	2630.45	0.425909	0.12358	3.44641	0.00056808	0.0117344
ENSMUSG00000048921	Zfp689	0.424401	2.40639	10.1316	0.00145751	0.020968	264.316	0.424241	0.129516	3.27559	0.00105443	0.0181567
ENSMUSG00000049130	C5ar1	2.76179	0.312	50.9974	9.24895e-13	3.35536e-10	60.4899	2.76835	0.367527	7.53237	4.98293e-14	3.28375e-11
ENSMUSG00000049154	Fam183b	0.707259	1.02924	9.09919	0.00255723	0.0299264	100.544	0.707525	0.231857	3.05156	0.00227654	0.0301296
ENSMUSG00000049191	Rtl5	-0.389172	5.16685	22.4741	2.12992e-06	0.000137236	1800.99	-0.389461	0.0805889	-4.83268	1.34704e-06	0.000110075
ENSMUSG00000049551	Fzd9	0.418371	2.90391	9.18915	0.00243453	0.0287934	374.18	0.418081	0.134452	3.10953	0.00187387	0.0266761
ENSMUSG00000049612	Omg	0.433881	6.75445	20.1105	7.3094e-06	0.000390175	5417.97	0.433707	0.0973613	4.45461	8.40454e-06	0.000479598
ENSMUSG00000049625	Tifab	0.791478	1.57767	24.5196	7.35577e-07	5.71695e-05	147.875	0.791601	0.15559	5.08775	3.62339e-07	3.66446e-05
ENSMUSG00000049649	Gpr3	-0.672969	2.84044	12.7428	0.000357376	0.00765839	357.426	-0.673261	0.184644	-3.64626	0.000266088	0.00683763
ENSMUSG00000049775	Tmsb4x	0.630286	9.1674	24.4768	7.52095e-07	5.81063e-05	28867.4	0.629725	0.128209	4.91171	9.02843e-07	7.91596e-05
ENSMUSG00000049791	Fzd4	-0.532034	3.6831	14.5741	0.000134752	0.00363874	642.332	-0.532516	0.13634	-3.90579	9.39192e-05	0.00312998
ENSMUSG00000049872	Calhm5	0.534038	2.21337	10.344	0.00129899	0.0193205	230.875	0.53361	0.163141	3.27085	0.00107225	0.0183921
ENSMUSG00000049928	Glp2r	1.08665	1.41851	23.2995	1.38633e-06	9.72063e-05	132.559	1.0867	0.220842	4.92069	8.62388e-07	7.61326e-05
ENSMUSG00000049988	Lrrc25	1.49641	-0.0122817	14.4521	0.000143769	0.00382651	48.0224	1.49953	0.384925	3.89564	9.79399e-05	0.00322276
ENSMUSG00000050014	Apol10b	1.81973	-1.48033	9.07796	0.00258709	0.0301279	16.0513	1.84196	0.6094	3.02259	0.00250626	0.0320402
ENSMUSG00000050063	Klk6	-0.64087	3.79662	16.0903	6.03918e-05	0.00195826	695.721	-0.641092	0.158602	-4.04214	5.29653e-05	0.00198174
ENSMUSG00000050074	Spink8	0.745796	1.26433	13.041	0.00030475	0.00678995	118.48	0.745855	0.2026	3.68141	0.000231946	0.00618853
ENSMUSG00000050103	Agmo	0.471265	2.68043	10.9645	0.000928722	0.0152845	319.714	0.470767	0.138067	3.4097	0.000650351	0.0128975
ENSMUSG00000050121	Opalin	-0.667852	4.55416	12.9309	0.000323203	0.00710295	1177.14	-0.66796	0.205838	-3.24508	0.00117417	0.0194701
ENSMUSG00000050295	Foxc1	0.620858	2.77431	25.072	5.52304e-07	4.4742e-05	341.316	0.621081	0.117107	5.30355	1.13573e-07	1.36481e-05
ENSMUSG00000050335	Lgals3	0.728944	0.429443	9.75065	0.0017926	0.0237797	65.8858	0.729102	0.230627	3.16138	0.00157021	0.0239245
ENSMUSG00000050370	Ch25h	2.98422	-0.557202	33.9665	5.60678e-09	8.06603e-07	32.309	2.99814	0.485972	6.16937	6.85641e-10	1.47442e-07
ENSMUSG00000050410	Tcf19	0.45016	2.37729	7.93367	0.00485232	0.0445406	258.926	0.450407	0.156196	2.8836	0.00393164	0.0429286
ENSMUSG00000050423	Ppp1r3g	-0.795528	2.75755	22.7294	1.86495e-06	0.000123501	337.719	-0.796678	0.163598	-4.86973	1.11753e-06	9.47302e-05
ENSMUSG00000050511	Oprd1	-0.700047	3.65752	14.584	0.000134048	0.00362559	631.119	-0.700416	0.179909	-3.89318	9.89399e-05	0.00323399
ENSMUSG00000050732	Vamp8	0.397346	3.34592	7.84042	0.00510906	0.0460234	508.555	0.396747	0.140156	2.83076	0.00464379	0.0472625
ENSMUSG00000050737	Ptges	0.50989	2.18831	11.5737	0.000668917	0.0121336	226.954	0.509775	0.145325	3.50784	0.000451767	0.00993895
ENSMUSG00000050808	Muc15	0.932613	-0.584056	8.19015	0.00421185	0.0407936	31.4844	0.93718	0.326076	2.87411	0.00405168	0.0436114
ENSMUSG00000050945	Zfp438	0.389383	2.0613	8.09946	0.00442785	0.0421277	207.38	0.388968	0.131292	2.96261	0.00305047	0.0365714
ENSMUSG00000051147	Nat2	0.997592	-0.413761	9.02628	0.00266126	0.0307178	35.6801	1.00123	0.329698	3.03681	0.00239096	0.0310083
ENSMUSG00000051159	Cited1	0.499728	1.7988	10.4459	0.00122921	0.0186313	172.963	0.499653	0.149586	3.34024	0.000837059	0.0153641
ENSMUSG00000051331	Cacna1c	-0.379466	6.66021	11.7861	0.000596755	0.011127	5072.83	-0.379303	0.110269	-3.4398	0.000582138	0.0119523
ENSMUSG00000051335	Gfod1	-0.431565	7.10021	15.7377	7.27599e-05	0.00226111	6885.8	-0.432013	0.109383	-3.94957	7.82931e-05	0.00270634
ENSMUSG00000051439	Cd14	0.828081	1.4025	14.8589	0.000115862	0.0032496	130.828	0.828624	0.210886	3.92924	8.52135e-05	0.00290138
ENSMUSG00000051456	Hspb3	0.903573	0.418978	17.42	2.99664e-05	0.00114347	65.3282	0.905419	0.214252	4.22595	2.37938e-05	0.00107541
ENSMUSG00000051497	Kcnj16	0.423647	4.858	15.484	8.32067e-05	0.00251095	1454.04	0.423172	0.109817	3.85342	0.000116477	0.00366079
ENSMUSG00000051506	Wdfy4	0.687288	1.62339	13.076	0.000299097	0.0066908	152.94	0.687743	0.185879	3.69996	0.000215638	0.00587105
ENSMUSG00000051590	Map3k19	-0.552878	2.11693	12.1634	0.000487357	0.0094901	215.596	-0.55367	0.152926	-3.62052	0.000294014	0.00732489
ENSMUSG00000051735	Rinl	0.603115	1.34929	11.5209	0.000688166	0.0123599	125.84	0.603199	0.173655	3.47355	0.000513624	0.0108847
ENSMUSG00000051736	Fam229b	0.510569	3.1197	14.3783	0.000149517	0.00396055	434.303	0.510349	0.131185	3.89029	0.000100125	0.00324674
ENSMUSG00000052160	Pld4	0.502277	3.34306	9.45935	0.00210076	0.0263392	507.336	0.501931	0.160639	3.12459	0.00178051	0.0257606
ENSMUSG00000052229	Gpr17	-0.58199	5.33146	19.2151	1.16785e-05	0.000550046	2019.51	-0.582156	0.134269	-4.33573	1.45276e-05	0.000729198
ENSMUSG00000052273	Dnah3	-0.933393	0.432247	10.425	0.00124318	0.0188089	65.5202	-0.936114	0.28519	-3.28242	0.00102918	0.0178533
ENSMUSG00000052336	Cx3cr1	0.754903	5.21601	42.3451	7.65087e-11	1.72537e-08	1863.5	0.754778	0.117619	6.41715	1.38851e-10	3.61742e-08
ENSMUSG00000052512	Nav2	-0.400985	6.17755	16.5919	4.63493e-05	0.0015931	3630.27	-0.401165	0.0982318	-4.08386	4.42941e-05	0.00176047
ENSMUSG00000052776	Oas1a	2.2804	0.589669	34.8247	3.60774e-09	5.37554e-07	73.6035	2.28691	0.372619	6.1374	8.38813e-10	1.7147e-07
ENSMUSG00000052821	Cysltr1	1.1086	-0.423441	8.78431	0.00303832	0.0334015	35.5184	1.11321	0.371063	3.00004	0.00269943	0.033626
ENSMUSG00000052974	Cyp2f2	2.35217	-0.941509	15.8911	6.70936e-05	0.00211656	24.2181	2.37016	0.577112	4.10693	4.00952e-05	0.00161559
ENSMUSG00000053113	Socs3	0.80813	2.29934	19.6282	9.40701e-06	0.000472627	245.526	0.808048	0.178958	4.51529	6.32288e-06	0.000395016
ENSMUSG00000053158	Fes	0.65466	2.1623	17.5615	2.78166e-05	0.00108459	222.642	0.654793	0.149525	4.37915	1.19142e-05	0.000621975
ENSMUSG00000053175	Bcl3	1.67861	-0.949984	11.7645	0.000603699	0.0112305	23.9641	1.68752	0.483839	3.48777	0.000487072	0.0104962
ENSMUSG00000053332	Gas5	0.487264	6.27957	17.8801	2.35263e-05	0.000941502	3898.25	0.486874	0.117132	4.15662	3.22991e-05	0.00136049
ENSMUSG00000053347	Zfp943	0.589841	4.25409	14.6163	0.000131766	0.0035813	955.726	0.589831	0.153868	3.83336	0.000126404	0.00391851
ENSMUSG00000053465	Hs6st3	-0.388258	3.30619	8.69147	0.00319703	0.0345097	494.527	-0.388306	0.128257	-3.02757	0.00246533	0.0316863
ENSMUSG00000054072	Iigp1	1.83811	1.31893	31.4793	2.01574e-08	2.40276e-06	122.836	1.84362	0.350161	5.26506	1.40143e-07	1.65416e-05
ENSMUSG00000054204	Alkal2	-1.5488	-0.121111	22.8555	1.74645e-06	0.000117995	44.0926	-1.55314	0.318217	-4.88076	1.0568e-06	9.00619e-05
ENSMUSG00000054280	Prr14l	-0.386009	5.6007	18.9163	1.36581e-05	0.000619367	2433.31	-0.386093	0.0891153	-4.33251	1.4742e-05	0.000736343
ENSMUSG00000054474	Thnsl2	0.489412	2.01633	12.2881	0.00045585	0.00904589	201.097	0.489492	0.134205	3.64735	0.000264956	0.0068257
ENSMUSG00000054659	Pm20d2	-0.746932	1.40195	15.2465	9.43516e-05	0.00275751	130.475	-0.748109	0.186997	-4.00065	6.317e-05	0.00228407
ENSMUSG00000054702	Ap1s3	0.925683	1.36056	18.6597	1.56248e-05	0.000682581	126.989	0.926459	0.211023	4.39033	1.13178e-05	0.000597444
ENSMUSG00000054958	Nt5c1a	-0.512022	1.96436	8.63972	0.00328912	0.0351851	193.873	-0.512489	0.169435	-3.0247	0.0024888	0.0319035
ENSMUSG00000055172	C1ra	1.26276	1.3176	18.4802	1.71682e-05	0.000737924	123.271	1.26405	0.286572	4.41093	1.02928e-05	0.00055775
ENSMUSG00000055313	Pgbd1	0.570053	1.27863	12.1997	0.000477963	0.00933703	119.756	0.570241	0.158409	3.5998	0.000318463	0.00774509
ENSMUSG00000055413	H2-Q5	2.33102	-0.882294	21.4742	3.58616e-06	0.000213735	25.1729	2.3507	0.497559	4.72447	2.30721e-06	0.000171251
ENSMUSG00000055805	Fmnl1	-0.382608	6.68425	8.41564	0.00372007	0.037993	5161.01	-0.383096	0.133483	-2.87	0.00410473	0.0439312
ENSMUSG00000055866	Per2	-0.591429	5.61702	12.2571	0.000463493	0.00915031	2461.34	-0.59182	0.167577	-3.53162	0.000413015	0.00930264
ENSMUSG00000055958	Gm9987	-0.912154	1.21857	20.1255	7.25251e-06	0.000390175	114.87	-0.913834	0.199893	-4.57162	4.83972e-06	0.000323107
ENSMUSG00000055980	Irs1	-0.443388	3.46829	9.45948	0.00210061	0.0263392	553.209	-0.443233	0.140841	-3.14705	0.00164927	0.0247378
ENSMUSG00000056144	Trim34a	0.685904	0.79069	10.0834	0.0014961	0.0213175	84.7286	0.686967	0.211846	3.24277	0.00118375	0.0195813
ENSMUSG00000056220	Pla2g4a	0.97422	2.49393	36.2609	1.72591e-09	2.9093e-07	280.598	0.974455	0.156939	6.20912	5.32819e-10	1.18315e-07
ENSMUSG00000056476	Med12l	-0.410721	5.10522	10.6978	0.00107264	0.0168393	1724.5	-0.410658	0.125636	-3.26863	0.00108068	0.018486
ENSMUSG00000056612	Ppp1r14b	0.4943	4.6282	19.9911	7.78052e-06	0.000406405	1239.7	0.494052	0.11207	4.40842	1.04128e-05	0.0005598
ENSMUSG00000056666	Retsat	0.536588	3.96029	33.5376	6.99011e-09	9.97017e-07	779.467	0.536278	0.0893222	6.00386	1.92679e-09	3.71343e-07
ENSMUSG00000056708	Ier5	-0.443737	6.0201	13.6084	0.000225177	0.0053836	3256.87	-0.444373	0.123389	-3.60139	0.000316517	0.00772537
ENSMUSG00000056737	Capg	1.71192	1.72779	63.3638	1.71843e-15	1.36558e-12	164.336	1.71322	0.207873	8.24166	1.69842e-16	1.82616e-13
ENSMUSG00000056749	Nfil3	-0.420206	3.54196	10.9246	0.000948982	0.0155719	582.73	-0.420575	0.125075	-3.3626	0.000772133	0.0145382
ENSMUSG00000057103	Nat8f1	0.554995	3.17995	17.7655	2.49878e-05	0.000990489	453.122	0.554917	0.128031	4.33425	1.46259e-05	0.000732335
ENSMUSG00000057113	Npm1	0.414057	6.93727	17.6903	2.59954e-05	0.00101834	6149.86	0.413741	0.0985946	4.19638	2.71209e-05	0.00118642
ENSMUSG00000057143	Trim12c	0.723926	2.19917	15.6351	7.68145e-05	0.00235208	228.298	0.724284	0.178782	4.05121	5.09528e-05	0.00194155
ENSMUSG00000057191	AB124611	1.65386	-0.56976	18.4496	1.74456e-05	0.000744582	31.6942	1.66032	0.38133	4.35403	1.33655e-05	0.000677526
ENSMUSG00000057596	Trim30d	1.37385	1.40632	33.0435	9.01193e-09	1.23271e-06	130.956	1.37491	0.234557	5.86172	4.58092e-09	7.93081e-07
ENSMUSG00000057729	Prtn3	0.644005	0.405638	7.87299	0.00501786	0.0456174	64.8723	0.644927	0.226574	2.84644	0.00442117	0.0458245
ENSMUSG00000058006	Mdn1	-0.524642	6.27864	14.2447	0.000160516	0.00416591	3891.89	-0.524429	0.137634	-3.81033	0.000138781	0.00421273
ENSMUSG00000058099	Nfam1	0.824043	1.96358	19.8927	8.19116e-06	0.000420597	193.928	0.824148	0.180064	4.57698	4.71735e-06	0.000317009
ENSMUSG00000058135	Gstm1	0.552096	7.5424	16.6387	4.52179e-05	0.00158196	9358.12	0.551482	0.136692	4.03448	5.47226e-05	0.00202831
ENSMUSG00000058351	Smim4	0.526781	2.80331	14.2507	0.00016	0.00415899	348.457	0.526581	0.135804	3.87752	0.000105528	0.00339986
ENSMUSG00000058396	Gpr182	0.562015	1.85398	10.7275	0.00105552	0.0166804	179.409	0.562301	0.166887	3.36935	0.00075346	0.0143052
ENSMUSG00000058600	Rpl30	0.415701	6.84597	8.70279	0.00317723	0.034385	5773.16	0.415087	0.141744	2.92841	0.00340695	0.0392337
ENSMUSG00000058715	Fcer1g	1.41422	3.21423	48.3785	3.51401e-12	1.0288e-09	464.379	1.41417	0.197474	7.16126	7.99393e-13	3.55017e-10
ENSMUSG00000058818	Pirb	1.53291	-0.201034	15.4072	8.66573e-05	0.00258967	41.8391	1.53689	0.383066	4.01208	6.01869e-05	0.00218783
ENSMUSG00000059089	Fcgr4	4.38218	0.20832	53.716	2.31668e-13	1.04489e-10	56.2952	4.40383	0.630544	6.98417	2.86551e-12	1.10452e-09
ENSMUSG00000059142	Zfp945	0.489183	4.1074	11.5797	0.000666772	0.0121078	863.038	0.489326	0.143274	3.41531	0.000637103	0.0126979
ENSMUSG00000059187	Tafa1	0.516811	4.63981	14.9386	0.000111065	0.00314677	1249.88	0.516694	0.136124	3.79575	0.000147195	0.00442214
ENSMUSG00000059401	Mamld1	-0.413102	5.22071	22.1762	2.48742e-06	0.000156053	1869.82	-0.413726	0.0880174	-4.7005	2.5952e-06	0.000189348
ENSMUSG00000059498	Fcgr3	1.415	3.68939	56.1942	6.56557e-14	3.65221e-11	646.071	1.41428	0.184199	7.678	1.61588e-14	1.32044e-11
ENSMUSG00000059555	Tor4a	0.509848	2.05965	8.38533	0.00378262	0.0383036	207.549	0.509839	0.172105	2.96237	0.0030528	0.0365714
ENSMUSG00000059854	Hydin	-0.630293	1.79942	7.94538	0.00482104	0.0444424	172.635	-0.630852	0.218884	-2.88212	0.00395006	0.0430148
ENSMUSG00000059991	Nptx2	-0.6472	5.43755	13.9343	0.000189309	0.00473642	2174.51	-0.648329	0.192008	-3.37657	0.000733968	0.0140527
ENSMUSG00000060002	Chpt1	0.451359	6.06676	9.70799	0.00183469	0.0240603	3362.08	0.451167	0.144836	3.11502	0.00183935	0.0263691
ENSMUSG00000060063	Alox5ap	1.22913	0.705542	28.4355	9.6873e-08	1.02317e-05	80.0937	1.23053	0.226136	5.44154	5.28232e-08	6.9621e-06
ENSMUSG00000060090	Rp2	0.468269	3.65618	10.044	0.00152847	0.0216299	630.799	0.468319	0.14646	3.19759	0.00138583	0.0220148
ENSMUSG00000060147	Serpinb6a	0.379979	4.84839	22.5752	2.02077e-06	0.000131729	1444.45	0.379556	0.0791582	4.79491	1.62748e-06	0.000127876
ENSMUSG00000060336	Zfp937	0.64523	1.71443	9.01044	0.00268441	0.0308286	162.668	0.645697	0.211706	3.04997	0.00228861	0.0301608
ENSMUSG00000060424	Pantr1	0.515006	4.74395	19.7278	8.92916e-06	0.000455688	1343.47	0.514707	0.11764	4.37526	1.21286e-05	0.000625697
ENSMUSG00000060477	Irak2	-0.442121	3.92431	26.963	2.0739e-07	1.95902e-05	760.053	-0.442634	0.0795367	-5.56516	2.61915e-08	3.6399e-06
ENSMUSG00000060550	H2-Q7	1.52331	1.40337	16.6766	4.43233e-05	0.00156048	130.542	1.52529	0.403631	3.77893	0.000157501	0.00466228
ENSMUSG00000060591	Ifitm2	1.08922	1.68016	22.6572	1.93634e-06	0.000127722	158.854	1.08978	0.224485	4.85456	1.20652e-06	0.000100707
ENSMUSG00000060594	Layn	-0.601365	1.31296	10.8551	0.000985265	0.0159477	122.655	-0.6027	0.177825	-3.38929	0.000700743	0.0136919
ENSMUSG00000060703	Cd302	0.499149	3.82101	11.8983	0.000561867	0.0106068	707.515	0.49869	0.144101	3.46069	0.000538786	0.0112857
ENSMUSG00000060791	Gmfg	0.892657	0.210694	10.9745	0.000923727	0.0152324	56.093	0.893752	0.265494	3.36637	0.000761644	0.0143804
ENSMUSG00000060802	B2m	0.777687	6.70596	40.8172	1.67157e-10	3.53104e-08	5238.04	0.777308	0.122589	6.34077	2.28627e-10	5.49485e-08
ENSMUSG00000060862	Zbtb40	-0.465406	4.39006	12.6248	0.000380659	0.00798044	1050.65	-0.465713	0.131348	-3.54565	0.00039165	0.00899391
ENSMUSG00000061099	Gapdhs	-0.616234	1.52787	10.6645	0.00109211	0.0170967	142.6	-0.617569	0.183115	-3.37256	0.000744718	0.0142053
ENSMUSG00000061143	Maml3	-0.462383	3.64336	9.59903	0.00194681	0.0250681	625.376	-0.463167	0.148215	-3.12498	0.00177819	0.0257582
ENSMUSG00000061232	H2-K1	0.883956	5.71535	35.0974	3.13625e-09	4.84609e-07	2633.82	0.884004	0.148271	5.96208	2.49053e-09	4.58369e-07
ENSMUSG00000061589	Dot1l	-0.523023	6.99349	22.7678	1.82806e-06	0.000122026	6392.26	-0.52345	0.107929	-4.84995	1.23493e-06	0.000102139
ENSMUSG00000062031	Pgghg	0.514392	2.88695	18.793	1.45703e-05	0.000648396	369.428	0.514216	0.112891	4.55497	5.23932e-06	0.000345271
ENSMUSG00000062210	Tnfaip8	0.387404	3.24446	8.87914	0.00288448	0.0325025	473.718	0.387532	0.12557	3.0862	0.00202734	0.028003
ENSMUSG00000062488	Ifit3b	0.858257	3.10402	14.6414	0.000130028	0.00354975	429.624	0.858339	0.242865	3.53422	0.000408978	0.00923205
ENSMUSG00000062591	Tubb4a	-0.437541	9.58259	12.4904	0.000409054	0.00842752	38492.3	-0.437894	0.125033	-3.50224	0.000461366	0.0101021
ENSMUSG00000062619	2310039H08Rik	0.596242	1.7331	10.0334	0.00153727	0.0216585	165.116	0.596301	0.184542	3.23125	0.00123251	0.020047
ENSMUSG00000062691	Cebpzos	0.536329	2.06409	9.68734	0.00185542	0.024285	207.757	0.536057	0.16847	3.18192	0.00146302	0.0228483
ENSMUSG00000063011	Msln	1.13765	0.734913	21.0385	4.50139e-06	0.00026083	81.633	1.13912	0.244276	4.66325	3.11259e-06	0.000220025
ENSMUSG00000063018	2010204K13Rik	0.398358	3.28725	7.91309	0.00490785	0.0449518	488.367	0.397696	0.139893	2.84286	0.00447111	0.0461464
ENSMUSG00000063234	Gpr84	2.13099	-0.84033	24.709	6.66719e-07	5.29819e-05	26.1118	2.13902	0.421491	5.0749	3.87695e-07	3.88246e-05
ENSMUSG00000063239	Grm4	-0.410259	6.9215	8.72531	0.00313823	0.0340629	6083.18	-0.410512	0.139055	-2.95216	0.00315558	0.0372848
ENSMUSG00000063268	Parp10	0.620295	1.86302	10.7816	0.00102514	0.0164118	180.626	0.620542	0.184702	3.35968	0.000780314	0.0146652
ENSMUSG00000063286	Gm8995	1.70832	0.952067	20.68	5.4279e-06	0.00030344	94.8601	1.7162	0.40333	4.25508	2.08974e-05	0.000970258
ENSMUSG00000063406	Tmed5	0.536843	4.96248	16.9433	3.85123e-05	0.0014002	1562.7	0.536917	0.13172	4.0762	4.5777e-05	0.00180189
ENSMUSG00000063415	Cyp26b1	-0.459846	3.80826	11.2986	0.000775661	0.0134695	701.201	-0.46028	0.135443	-3.39834	0.000677963	0.0133431
ENSMUSG00000063796	Slc22a8	-0.481163	3.70503	9.52285	0.00202929	0.0257331	652.838	-0.480877	0.154133	-3.11989	0.00180916	0.0260277
ENSMUSG00000063919	Srrm4	-0.503223	5.75074	16.2915	5.43064e-05	0.00179104	2700.16	-0.503715	0.125646	-4.00902	6.09714e-05	0.00221241
ENSMUSG00000064057	Scgb3a1	2.8744	-1.55526	15.1236	0.000100695	0.00290231	15.1551	2.90374	0.720262	4.03151	5.5419e-05	0.0020436
ENSMUSG00000064080	Fbln2	-0.587749	2.98435	12.1135	0.000500572	0.00966846	395.144	-0.587945	0.164192	-3.58084	0.000342495	0.00819302
ENSMUSG00000064215	Ifi27	0.64167	5.11022	23.1821	1.47365e-06	0.000102467	1731.52	0.641554	0.13502	4.75155	2.0186e-06	0.000152733
ENSMUSG00000064294	Aox3	0.64347	1.27966	9.34298	0.00223841	0.027366	119.887	0.644078	0.207154	3.10918	0.00187609	0.0266761
ENSMUSG00000064339	mt-Rnr2	0.437545	11.9874	12.1544	0.00048972	0.00951391	203848	0.437111	0.127459	3.42942	0.000604871	0.0122744
ENSMUSG00000064357	mt-Atp6	0.472594	4.64253	11.0302	0.00089641	0.0149443	1252.24	0.472374	0.143877	3.28317	0.00102646	0.0178312
ENSMUSG00000064373	Selenop	0.526267	7.69801	28.5802	8.9898e-08	9.61678e-06	10421.1	0.525883	0.0979705	5.36777	7.97161e-08	1.00526e-05
ENSMUSG00000066442	Mthfs	0.522707	0.655739	8.21752	0.00414879	0.040441	77.0824	0.523119	0.178576	2.92939	0.00339624	0.0392309
ENSMUSG00000066537	Vmn2r57	0.762787	0.184557	9.53205	0.00201915	0.0256826	55.1462	0.764368	0.245142	3.11806	0.00182046	0.0261279
ENSMUSG00000066554	Gm10167	-0.687648	0.548993	7.96468	0.00476989	0.0441689	71.3287	-0.689615	0.240744	-2.86451	0.00417653	0.0442313
ENSMUSG00000066687	Zbtb16	-0.762969	4.75618	25.7698	3.84664e-07	3.32605e-05	1354.69	-0.763621	0.149769	-5.09865	3.42077e-07	3.49414e-05
ENSMUSG00000067212	H2-T23	0.936018	4.09298	37.4784	9.24331e-10	1.59023e-07	854.476	0.935729	0.151649	6.17037	6.8129e-10	1.47442e-07
ENSMUSG00000067430	Zfp763	0.472534	4.07509	12.9963	0.000312113	0.00692626	843.95	0.472645	0.130571	3.61982	0.000294804	0.00733562
ENSMUSG00000067818	Myl9	-0.476808	2.93308	8.7349	0.00312177	0.0339831	381.298	-0.477172	0.157793	-3.02403	0.00249428	0.0319472
ENSMUSG00000068245	Phf11d	1.77465	-0.112689	25.3543	4.77088e-07	3.96101e-05	44.4134	1.78116	0.347686	5.1229	3.00871e-07	3.15205e-05
ENSMUSG00000068391	Chrac1	0.418257	3.64268	11.6462	0.000643333	0.0117977	625.02	0.417906	0.120966	3.45472	0.000550859	0.0114481
ENSMUSG00000068479	Mfap1a	0.379987	4.11884	12.3679	0.000436784	0.00877295	870.079	0.379876	0.107195	3.5438	0.000394404	0.00903614
ENSMUSG00000068874	Selenbp1	0.725072	3.59317	32.6759	1.08879e-08	1.44204e-06	604.096	0.724752	0.124071	5.84143	5.1756e-09	8.73821e-07
ENSMUSG00000069516	Lyz2	0.787177	3.90587	16.2287	5.61377e-05	0.00183691	750.111	0.787083	0.212246	3.70835	0.000208612	0.00573586
ENSMUSG00000069793	Slfn9	1.28475	-0.493121	9.26906	0.00233058	0.0280408	33.7359	1.2926	0.422299	3.06086	0.00220702	0.0296042
ENSMUSG00000069808	Fam57a	-0.408166	3.86332	15.5496	8.03685e-05	0.00244743	728.438	-0.408259	0.100263	-4.07187	4.66372e-05	0.0018186
ENSMUSG00000069874	Irgm2	0.784545	2.14683	11.5041	0.00069441	0.0124205	219.928	0.784862	0.226412	3.46653	0.000527232	0.0111499
ENSMUSG00000069895	Atxn1l	-0.412201	5.46372	20.8337	5.00926e-06	0.000285306	2212.64	-0.41247	0.0906735	-4.54896	5.39124e-06	0.000352409
ENSMUSG00000070034	Sp110	1.17956	0.398041	17.5181	2.84593e-05	0.00110192	64.2383	1.1832	0.27802	4.2558	2.08304e-05	0.00096935
ENSMUSG00000070047	Fat1	-0.500278	6.62834	11.3137	0.000769368	0.0134091	4960.87	-0.500242	0.147072	-3.40134	0.000670557	0.0132228
ENSMUSG00000070327	Rnf213	0.610029	4.34832	12.3582	0.000439044	0.0088062	1019.52	0.610423	0.171295	3.56357	0.000365838	0.00861027
ENSMUSG00000070337	Gpr179	1.82952	1.34311	50.5006	1.19129e-12	4.22984e-10	125.587	1.83116	0.248034	7.3827	1.55106e-13	9.05331e-11
ENSMUSG00000070532	Ccdc190	0.430317	2.68585	7.81997	0.0051672	0.0463132	321.16	0.430209	0.150295	2.86243	0.00420402	0.0444074
ENSMUSG00000070637	Srarp	1.46593	1.30565	32.5298	1.17376e-08	1.53029e-06	122.176	1.46754	0.251099	5.84448	5.08165e-09	8.65108e-07
ENSMUSG00000070803	Cited4	0.606624	2.9608	10.4786	0.00120764	0.0184552	389.602	0.606359	0.185454	3.2696	0.00107701	0.0184428
ENSMUSG00000071068	Treml2	2.23886	-0.443135	33.0723	8.87935e-09	1.22462e-06	35.1634	2.24799	0.381666	5.88994	3.8634e-09	6.92328e-07
ENSMUSG00000071203	Naip5	0.90563	0.085638	8.47617	0.00359829	0.0371586	51.0875	0.90783	0.306364	2.96324	0.00304418	0.0365714
ENSMUSG00000071281	Zfp65	0.453315	2.99994	7.93339	0.00485308	0.0445406	399.566	0.453258	0.15795	2.86963	0.00410953	0.0439548
ENSMUSG00000071341	Egr4	-0.461424	5.38333	8.37921	0.00379537	0.0383363	2094.06	-0.461834	0.160653	-2.87473	0.00404373	0.0436055
ENSMUSG00000071489	Ptgdr	1.14297	-0.425653	8.43154	0.00368768	0.037776	35.2903	1.15022	0.392144	2.93316	0.00335536	0.0388794
ENSMUSG00000071669	Snx29	-0.506658	3.43505	14.1926	0.000165015	0.00424309	540.747	-0.506724	0.131188	-3.86258	0.000112195	0.00355354
ENSMUSG00000071713	Csf2rb	1.96478	0.80272	51.5171	7.09778e-13	2.692e-10	85.7898	1.96753	0.266714	7.37691	1.62001e-13	9.19309e-11
ENSMUSG00000071714	Csf2rb2	1.30355	0.277056	16.5812	4.661e-05	0.0015931	58.8964	1.30595	0.314407	4.15368	3.2717e-05	0.00137243
ENSMUSG00000071715	Ncf4	1.08331	0.00660747	11.3049	0.000773014	0.0134516	48.577	1.08617	0.317303	3.42313	0.00061905	0.012423
ENSMUSG00000072620	Slfn2	2.29069	1.58053	72.6682	1.53383e-17	2.55966e-14	148.052	2.29256	0.257763	8.89404	5.89284e-19	1.71978e-15
ENSMUSG00000072647	Adam1a	-0.481174	2.75196	9.29079	0.00230309	0.0278104	335.778	-0.481562	0.152296	-3.162	0.00156688	0.0239058
ENSMUSG00000072763	5430403G16Rik	1.03343	0.329985	10.2533	0.0013644	0.020032	61.1277	1.03788	0.320348	3.23986	0.00119588	0.0197021
ENSMUSG00000073409	H2-Q6	1.8534	1.49434	23.0425	1.58463e-06	0.000108824	139.176	1.85613	0.415245	4.46997	7.82318e-06	0.000460576
ENSMUSG00000073411	H2-D1	0.53045	6.32797	19.5362	9.87093e-06	0.000491719	4029.12	0.530227	0.120333	4.40633	1.05136e-05	0.000563734
ENSMUSG00000073418	C4b	1.034	5.9243	32.0436	1.50749e-08	1.90583e-06	3045.55	1.03407	0.206761	5.00129	5.69469e-07	5.41619e-05
ENSMUSG00000073421	H2-Ab1	-0.600128	1.35464	8.13522	0.00434136	0.0415179	126.216	-0.601232	0.207127	-2.90272	0.00369937	0.0414333
ENSMUSG00000073424	Cyp4f15	0.87866	4.02466	44.1125	3.10036e-11	7.49838e-09	814.869	0.878387	0.129856	6.76431	1.33942e-11	4.48574e-09
ENSMUSG00000073460	Pnldc1	-0.765236	0.795691	14.5883	0.000133744	0.00362326	85.0424	-0.766861	0.197039	-3.89192	9.9454e-05	0.00324042
ENSMUSG00000073489	Ifi204	2.70345	0.437044	44.4945	2.55068e-11	6.44936e-09	66.0309	2.71177	0.386713	7.01236	2.34328e-12	9.38646e-10
ENSMUSG00000073490	Ifi207	2.40148	-0.733921	23.8834	1.02352e-06	7.49142e-05	28.2979	2.42282	0.488148	4.96329	6.93072e-07	6.40668e-05
ENSMUSG00000073555	Gm4951	1.73335	-0.933394	12.3712	0.000436004	0.00877295	24.1488	1.74689	0.493742	3.53806	0.000403085	0.00915472
ENSMUSG00000073599	Ecscr	1.18855	1.26708	26.997	2.03774e-07	1.95902e-05	118.837	1.18915	0.224586	5.29483	1.19128e-07	1.42319e-05
ENSMUSG00000073702	Rpl31	0.433791	7.78341	8.86621	0.00290497	0.0326233	11059.8	0.433095	0.146152	2.96331	0.00304351	0.0365714
ENSMUSG00000074115	Saa1	3.74179	-0.890836	32.0782	1.48088e-08	1.90099e-06	25.0777	3.76616	0.695469	5.41527	6.11948e-08	7.86257e-06
ENSMUSG00000074151	Nlrc5	1.18545	0.90928	15.0427	0.000105105	0.00300342	91.9305	1.18709	0.298793	3.97293	7.09925e-05	0.00249622
ENSMUSG00000074170	Plekhf1	-0.593022	3.00459	15.6634	7.56729e-05	0.00232565	400.627	-0.593841	0.146137	-4.06359	4.83238e-05	0.00186971
ENSMUSG00000074215	Gm10643	0.453094	0.949299	8.59897	0.00336353	0.0356838	94.9847	0.453542	0.150552	3.01253	0.0025908	0.0327426
ENSMUSG00000074221	Zfp568	-0.472924	2.2023	8.78629	0.00303502	0.0334015	228.484	-0.473142	0.153566	-3.08104	0.0020628	0.0283206
ENSMUSG00000074342	I830077J02Rik	1.05622	0.212515	15.1793	9.7767e-05	0.0028424	56.1924	1.05758	0.266627	3.96652	7.29305e-05	0.00254683
ENSMUSG00000074505	Fat3	-0.512314	6.28664	16.8574	4.02969e-05	0.00145557	3915.07	-0.512072	0.125199	-4.09006	4.31253e-05	0.00172072
ENSMUSG00000074578	Zfas1	0.851088	4.62917	34.8414	3.57687e-09	5.37554e-07	1240.43	0.850325	0.144824	5.87144	4.32032e-09	7.60861e-07
ENSMUSG00000074591	Ankub1	-0.903644	1.9575	23.3949	1.31929e-06	9.32893e-05	192.697	-0.904271	0.181343	-4.98651	6.14792e-07	5.78783e-05
ENSMUSG00000074715	Ccl28	0.943711	1.023	9.16489	0.00246702	0.0291157	99.5414	0.944649	0.30608	3.08628	0.00202676	0.028003
ENSMUSG00000074749	Kiz	0.469677	3.98875	22.7298	1.86451e-06	0.000123501	795.038	0.469219	0.0965064	4.86205	1.16175e-06	9.80722e-05
ENSMUSG00000074829	2010315B03Rik	0.591479	3.84617	15.6202	7.74251e-05	0.0023621	719.6	0.591447	0.148142	3.99244	6.53977e-05	0.00232754
ENSMUSG00000074863	Platr25	0.706253	2.71041	12.0544	0.000516713	0.0099	326.436	0.706854	0.199834	3.53721	0.000404374	0.0091585
ENSMUSG00000074872	Ctxn2	0.4937	3.36544	13.3541	0.000257864	0.00599336	515.502	0.493261	0.132398	3.7256	0.000194853	0.00546794
ENSMUSG00000074876	Spata5l1	-0.408031	2.00033	11.3347	0.000760725	0.0133071	198.963	-0.408759	0.113902	-3.5887	0.00033233	0.00797786
ENSMUSG00000074896	Ifit3	1.22724	4.3616	29.3665	5.99034e-08	6.49135e-06	1029.81	1.22711	0.255745	4.79819	1.60105e-06	0.000126285
ENSMUSG00000075010	AW112010	1.14095	0.376309	14.8009	0.000119481	0.00333988	63.0309	1.14409	0.293689	3.89558	9.79655e-05	0.00322276
ENSMUSG00000075602	Ly6a	2.02303	4.67531	115.419	6.37187e-27	3.54446e-23	1280.09	2.02344	0.205533	9.84484	7.2151e-23	4.91324e-19
ENSMUSG00000075705	Msrb1	0.429736	4.46045	15.8768	6.76026e-05	0.00212859	1103.39	0.429311	0.108761	3.94729	7.90418e-05	0.00272761
ENSMUSG00000078117	Gm16485	0.403055	3.1671	8.68964	0.00320024	0.0345221	448.685	0.403122	0.132829	3.03489	0.00240622	0.0311513
ENSMUSG00000078495	Zfp984	0.784559	1.16884	12.2738	0.000459355	0.0090826	110.713	0.78551	0.22077	3.55805	0.000373621	0.00874308
ENSMUSG00000078546	Zfp995	0.534624	2.02142	8.57912	0.0034004	0.0359378	201.678	0.534881	0.178376	2.99861	0.00271211	0.0337428
ENSMUSG00000078853	Igtp	1.00922	2.5153	22.1777	2.48542e-06	0.000156053	284.868	1.00909	0.209854	4.80855	1.52031e-06	0.000120381
ENSMUSG00000078902	Gm14443	0.687309	1.70676	8.33146	0.00389643	0.0389596	161.748	0.687906	0.234025	2.93945	0.00328792	0.0384261
ENSMUSG00000078920	Ifi47	1.196	0.285628	11.6375	0.000646368	0.011818	59.1857	1.19942	0.346566	3.46089	0.000538399	0.0112857
ENSMUSG00000078921	Tgtp2	1.20855	0.148321	9.45546	0.00210521	0.0263667	53.3429	1.21339	0.385668	3.1462	0.00165407	0.0247917
ENSMUSG00000078922	Tgtp1	1.77806	0.204773	15.8039	7.02586e-05	0.00219154	55.7868	1.7832	0.479221	3.72104	0.000198406	0.00554477
ENSMUSG00000078945	Naip2	1.42388	0.553906	19.1759	1.19211e-05	0.000555697	71.7922	1.42606	0.318514	4.47722	7.5622e-06	0.000454377
ENSMUSG00000078958	Atp6ap1l	0.621438	3.28711	17.2167	3.33488e-05	0.00125343	488.299	0.620971	0.147784	4.20189	2.64692e-05	0.00116519
ENSMUSG00000079017	Ifi27l2a	2.18918	2.44186	58.923	1.63963e-14	1.09959e-11	270.646	2.19039	0.301689	7.26043	3.85869e-13	1.79157e-10
ENSMUSG00000079018	Ly6c1	1.06706	4.97102	52.3676	4.60245e-13	1.92014e-10	1571.77	1.06672	0.146359	7.28841	3.13646e-13	1.5628e-10
ENSMUSG00000079197	Psme2	0.422291	4.58411	15.9934	6.35646e-05	0.00203212	1202.13	0.421825	0.106252	3.97003	7.18632e-05	0.00251817
ENSMUSG00000079227	Ccr5	1.27504	2.05981	31.7887	1.71892e-08	2.12976e-06	207.088	1.27597	0.219195	5.82119	5.84287e-09	9.78393e-07
ENSMUSG00000079363	Gbp4	1.67092	1.57702	16.9538	3.83015e-05	0.00140014	147.291	1.67491	0.439661	3.80955	0.000139222	0.00421358
ENSMUSG00000079419	Ms4a6c	2.75947	-0.346169	27.7782	1.36054e-07	1.37604e-05	37.3712	2.7726	0.498577	5.56102	2.68195e-08	3.702e-06
ENSMUSG00000079435	Rpl36a	0.453617	6.76507	10.2314	0.00138072	0.0201874	5459.2	0.453076	0.142817	3.17241	0.00151178	0.0233088
ENSMUSG00000079484	Phyhd1	0.940319	1.73685	20.7879	5.13061e-06	0.000290236	165.277	0.940349	0.200915	4.68033	2.86414e-06	0.000204585
ENSMUSG00000079499	6530402F18Rik	-0.411619	3.32277	7.75492	0.00535664	0.0475741	500.438	-0.411883	0.145042	-2.83975	0.00451495	0.0464431
ENSMUSG00000079507	H2-Q1	-0.811331	0.754692	9.65073	0.00189276	0.0246576	82.5683	-0.81306	0.259034	-3.13881	0.00169635	0.0250874
ENSMUSG00000079547	H2-DMb1	0.605895	0.911539	8.93499	0.00279759	0.0317593	92.3919	0.606127	0.199602	3.03668	0.00239199	0.0310083
ENSMUSG00000080406	Mir1188	-0.911954	0.0288182	8.81776	0.00298312	0.0330999	49.0518	-0.914843	0.301908	-3.03021	0.00244387	0.0315188
ENSMUSG00000082674	Gm11914	0.983034	-0.562051	7.95016	0.00480832	0.0443813	32.1927	0.986658	0.347571	2.83873	0.0045294	0.0465448
ENSMUSG00000083734	Gm16209	-1.08214	-0.361471	10.3982	0.00126138	0.0189679	37.1883	-1.08553	0.3326	-3.26376	0.00109943	0.0187012
ENSMUSG00000083907	Plk-ps1	-0.839811	0.162972	10.2304	0.00138147	0.0201874	54.0065	-0.841558	0.259138	-3.24753	0.00116412	0.0193506
ENSMUSG00000084088	Gm12941	-1.17512	-0.756504	8.00573	0.00466297	0.0434724	27.4707	-1.18123	0.415392	-2.84365	0.00445994	0.046086
ENSMUSG00000084349	Rpl3-ps1	0.508818	2.08283	8.24044	0.00409672	0.0400739	210.951	0.508589	0.174437	2.91561	0.00354996	0.0403573
ENSMUSG00000084898	Gm12371	0.690756	1.71747	9.49964	0.00205513	0.0259229	163.194	0.691104	0.220806	3.12991	0.00174859	0.0255817
ENSMUSG00000084946	Dlx1as	-0.581715	1.64408	10.7766	0.00102792	0.0164309	154.784	-0.581985	0.171719	-3.38917	0.000701051	0.0136919
ENSMUSG00000085007	Gm11549	0.394965	4.3644	8.37827	0.00379733	0.0383363	1032.39	0.394231	0.137987	2.85703	0.00427631	0.0447955
ENSMUSG00000085139	A730046J19Rik	1.60935	-0.972422	20.2152	6.91999e-06	0.000374938	23.5589	1.61952	0.362173	4.47167	7.7612e-06	0.000458247
ENSMUSG00000085263	1700125G02Rik	-1.00254	-0.420042	9.9931	0.00157128	0.0219332	35.3326	-1.00637	0.313892	-3.20612	0.00134539	0.0215063
ENSMUSG00000085274	BC046401	-0.891452	-0.106908	9.73314	0.00180975	0.0238782	44.4949	-0.894244	0.282013	-3.17093	0.00151953	0.0233929
ENSMUSG00000085609	1700016P03Rik	-1.30053	2.38245	28.3623	1.00604e-07	1.0559e-05	259.103	-1.30159	0.263626	-4.93725	7.92307e-07	7.16196e-05
ENSMUSG00000085767	Gm13563	-0.553248	1.66623	12.4374	0.000420821	0.00856091	157.103	-0.553947	0.150476	-3.6813	0.000232043	0.00618853
ENSMUSG00000085886	D030047H15Rik	-0.594484	2.96226	17.2269	3.31712e-05	0.00124957	388.742	-0.594882	0.137855	-4.31527	1.59409e-05	0.000782829
ENSMUSG00000086096	Gm12688	0.865972	-0.357683	8.70668	0.00317046	0.0343562	37.1682	0.86933	0.29304	2.96659	0.00301119	0.0363138
ENSMUSG00000086171	Pcsk2os1	0.560618	1.6614	11.4657	0.000708936	0.0125993	156.802	0.560888	0.161357	3.47606	0.00050884	0.0107945
ENSMUSG00000086219	Srrm4os	-1.27238	1.42667	17.9872	2.22398e-05	0.000900821	132.457	-1.27391	0.29084	-4.38009	1.18633e-05	0.000621423
ENSMUSG00000086290	Snhg12	0.395795	4.02816	9.2722	0.00232659	0.0280408	817.218	0.395229	0.130086	3.03822	0.0023798	0.0309662
ENSMUSG00000086291	Gm15513	-0.486885	2.13797	8.1862	0.00422102	0.0408113	218.645	-0.487458	0.164914	-2.95582	0.00311836	0.0369956
ENSMUSG00000086316	Nbdy	0.486339	3.55396	15.6636	7.56681e-05	0.00232565	587.748	0.485877	0.12032	4.0382	5.38631e-05	0.00200473
ENSMUSG00000086330	1700007J10Rik	-0.883289	0.0555163	7.93283	0.00485458	0.0445406	49.8793	-0.885084	0.308882	-2.86544	0.00416427	0.0441779
ENSMUSG00000086567	Gm2830	0.735887	1.90658	11.9019	0.000560777	0.0105983	186.423	0.735957	0.209417	3.51431	0.000440893	0.0097796
ENSMUSG00000086606	Gm13205	0.544227	1.5959	9.45151	0.00210975	0.0263727	149.867	0.544407	0.173136	3.14439	0.00166433	0.0248953
ENSMUSG00000086841	2410006H16Rik	0.510664	4.21819	12.7714	0.00035196	0.00756894	932.718	0.509736	0.14344	3.55366	0.00037991	0.00881953
ENSMUSG00000087040	Gm14033	0.75019	2.1875	10.6992	0.00107184	0.0168393	226.5	0.749556	0.224746	3.33513	0.000852593	0.0155514
ENSMUSG00000087042	Gm11611	-0.710886	2.49718	13.3401	0.000259797	0.00602989	280.993	-0.711048	0.189826	-3.74578	0.000179835	0.00515991
ENSMUSG00000087115	Pcsk2os2	-1.28428	-0.681038	10.3639	0.00128503	0.0191948	29.2611	-1.29115	0.397174	-3.25085	0.00115059	0.0192689
ENSMUSG00000087478	4930506C21Rik	-0.810051	1.05103	20.237	6.84172e-06	0.00037312	101.827	-0.810797	0.176758	-4.58705	4.49546e-06	0.000305109
ENSMUSG00000087528	9830144P21Rik	-0.429054	2.19036	7.87167	0.00502152	0.0456174	226.677	-0.429046	0.146497	-2.92871	0.00340376	0.0392337
ENSMUSG00000087590	Epb41l4aos	0.543378	2.89373	14.146	0.000169158	0.00432297	371.397	0.542832	0.14165	3.83221	0.000126996	0.0039212
ENSMUSG00000089726	Mir17hg	1.57695	-0.972346	7.90231	0.00493716	0.0451707	23.3108	1.59626	0.563903	2.83073	0.00464417	0.0472625
ENSMUSG00000089769	Gm16574	-1.33047	-0.709299	8.2028	0.00418259	0.0406281	28.4989	-1.34274	0.465169	-2.88655	0.00389485	0.0426637
ENSMUSG00000089889	0610040B10Rik	0.774624	0.767307	10.3853	0.00127021	0.0190623	83.346	0.775664	0.23722	3.26981	0.00107622	0.0184428
ENSMUSG00000090008	Gm16111	-1.16434	-0.534773	8.16561	0.00426921	0.0410159	32.4093	-1.17196	0.406568	-2.88257	0.00394443	0.0429993
ENSMUSG00000090050	Gm16339	0.754741	0.0869056	8.14366	0.00432119	0.0413732	51.62	0.756194	0.261581	2.89086	0.00384186	0.042333
ENSMUSG00000090164	BC035044	1.15635	-0.278424	8.49169	0.00356772	0.0369802	39.3623	1.15986	0.390959	2.9667	0.00301018	0.0363138
ENSMUSG00000090223	Pcp4	0.605845	4.30741	11.2849	0.000781407	0.0135411	992.483	0.605388	0.198828	3.04477	0.00232855	0.0305327
ENSMUSG00000090386	Mir99ahg	0.6825	2.33375	9.96126	0.00159869	0.0222127	251.518	0.682609	0.213273	3.20064	0.00137123	0.0218679
ENSMUSG00000090667	Gm765	0.858892	1.55003	18.0551	2.14598e-05	0.000888637	145.247	0.859179	0.199015	4.31716	1.5805e-05	0.000779904
ENSMUSG00000090733	Rps27	0.565071	7.30169	11.4861	0.000701172	0.0125105	7919.33	0.564328	0.188383	2.99564	0.00273866	0.0339285
ENSMUSG00000090777	Ccdc188	-0.830489	1.12948	12.5267	0.000401182	0.00830127	107.853	-0.831785	0.230272	-3.61218	0.000303631	0.00750045
ENSMUSG00000091183	Gm5141	0.787266	1.51449	10.5008	0.00119323	0.0182853	141.424	0.788641	0.239153	3.29765	0.000974991	0.0172049
ENSMUSG00000091476	Catspere2	-0.636879	1.64289	11.5894	0.000663297	0.0120842	154.374	-0.637407	0.182065	-3.50098	0.000463547	0.0101173
ENSMUSG00000091509	Gm17066	0.622101	3.0686	15.9246	6.59154e-05	0.00209523	419.247	0.62227	0.153268	4.06001	4.90704e-05	0.00188453
ENSMUSG00000091549	Gm6548	0.566931	1.5649	8.16851	0.0042624	0.0410001	146.474	0.566995	0.196411	2.88678	0.00389201	0.0426555
ENSMUSG00000091649	Phf11b	3.0878	-0.374555	51.628	6.70768e-13	2.6032e-10	36.7504	3.10575	0.421456	7.3691	1.71785e-13	9.38937e-11
ENSMUSG00000092090	Gm3294	-0.62212	2.84469	16.5739	4.67906e-05	0.0015931	358.253	-0.622785	0.148467	-4.19477	2.73149e-05	0.0011898
ENSMUSG00000094410	Gm38394	-0.575194	5.07198	10.0826	0.00149673	0.0213175	1684.33	-0.574905	0.196962	-2.91887	0.00351306	0.0401164
ENSMUSG00000094942	Gm3604	0.945687	-0.27795	7.7673	0.00532004	0.0473498	39.3326	0.948655	0.336894	2.81589	0.00486426	0.0488795
ENSMUSG00000095403	Gm21092	-0.507193	1.54099	7.78256	0.0052753	0.0470771	143.775	-0.508017	0.176626	-2.87624	0.00402449	0.0436055
ENSMUSG00000095681	Gm8281	0.780317	0.460415	9.51716	0.00203559	0.0257738	67.1919	0.782255	0.248985	3.14178	0.00167925	0.0250221
ENSMUSG00000096433	Zfp994	0.701288	2.57519	10.0238	0.00154532	0.0217039	296.895	0.701814	0.216838	3.23658	0.00120972	0.0198661
ENSMUSG00000096606	Tpbgl	0.418773	2.26485	8.3232	0.00391419	0.0390556	239.493	0.418724	0.140249	2.98557	0.00283048	0.0346666
ENSMUSG00000096718	Zfp781	0.683641	0.511765	8.66192	0.00324929	0.0348708	69.5806	0.684841	0.229492	2.98416	0.00284361	0.0348011
ENSMUSG00000096727	Psmb9	1.07094	0.9631	19.7079	9.0228e-06	0.000459063	95.8006	1.0721	0.237234	4.51916	6.20841e-06	0.000392667
ENSMUSG00000097075	Cdiptos	-0.674064	0.781911	7.93269	0.00485495	0.0445406	84.0598	-0.675003	0.235309	-2.86858	0.00412315	0.0440066
ENSMUSG00000097267	1700109K24Rik	-0.792413	1.56906	11.7777	0.000599439	0.0111645	146.853	-0.793127	0.226075	-3.50824	0.000451077	0.00993895
ENSMUSG00000097360	9430065F17Rik	1.17625	-0.681227	8.68467	0.00320897	0.0345772	29.3185	1.18195	0.397525	2.97328	0.00294636	0.0358006
ENSMUSG00000097415	AU020206	1.02495	1.97878	27.3328	1.71285e-07	1.68141e-05	195.898	1.0259	0.190844	5.37559	7.63307e-08	9.74599e-06
ENSMUSG00000097462	9530026P05Rik	0.656172	0.800546	14.8483	0.000116513	0.00326235	85.426	0.656549	0.167035	3.93061	8.47302e-05	0.00288974
ENSMUSG00000097623	B230323A14Rik	-0.817306	0.141695	8.4126	0.00372629	0.03801	53.4254	-0.820223	0.277786	-2.95272	0.00314991	0.0372393
ENSMUSG00000097649	Gm10561	0.649846	2.06518	16.2803	5.46295e-05	0.00179814	208.34	0.649948	0.156299	4.15838	3.20519e-05	0.00135478
ENSMUSG00000097881	Celrr	0.56328	0.996681	10.79	0.00102052	0.0163596	98.1711	0.563375	0.167749	3.35845	0.000783815	0.0147039
ENSMUSG00000098112	Bin2	1.87195	2.6144	67.5639	2.03965e-16	2.12736e-13	305.844	1.87306	0.219138	8.54739	1.25902e-17	1.87338e-14
ENSMUSG00000098332	2310009A05Rik	0.552573	1.39339	8.09281	0.00444411	0.0421862	129.735	0.553137	0.190245	2.9075	0.00364333	0.0411895
ENSMUSG00000098905	Zfp953	1.00991	0.00260151	9.74393	0.00179916	0.0238478	48.2754	1.01296	0.319644	3.16904	0.00152943	0.0234978
ENSMUSG00000099696	2900052N01Rik	0.592471	5.19333	16.7285	4.3128e-05	0.00152483	1834.58	0.592263	0.145826	4.06143	4.87729e-05	0.00188352
ENSMUSG00000099767	Gm28884	-1.04035	-0.73743	7.92748	0.00486895	0.0446445	28.1886	-1.04611	0.368813	-2.83641	0.00456233	0.046789
ENSMUSG00000100213	Gm28151	0.59678	2.0609	9.91013	0.00164371	0.0225281	207.518	0.59717	0.185124	3.22579	0.00125627	0.0203524
ENSMUSG00000100862	Gm10925	0.419821	5.25712	10.3607	0.00128726	0.0191973	1918	0.419669	0.13278	3.16065	0.0015742	0.02396
ENSMUSG00000100937	1700020D05Rik	-0.763348	0.793352	8.40881	0.00373408	0.0380323	84.8286	-0.764581	0.258937	-2.95277	0.00314936	0.0372393
ENSMUSG00000102543	Pcdhgc5	-0.420053	6.01014	8.52923	0.00349487	0.0365887	3233.82	-0.420455	0.145285	-2.89399	0.00380377	0.0420949
ENSMUSG00000102602	A930004J17Rik	-0.599764	2.51799	7.626	0.00575328	0.0498263	285.044	-0.60017	0.211802	-2.83363	0.00460221	0.0470563
ENSMUSG00000102697	Pcdhac2	-0.422656	4.83548	15.4856	8.31363e-05	0.00251095	1430.71	-0.422897	0.107653	-3.92835	8.55308e-05	0.00290251
ENSMUSG00000102796	Gm37711	-0.618465	2.71604	16.3555	5.2504e-05	0.00173847	327.733	-0.619317	0.149118	-4.15319	3.27871e-05	0.00137256
ENSMUSG00000102976	Zc3h11a	-0.516526	3.17897	11.7868	0.000596519	0.011127	452.186	-0.516779	0.145652	-3.54804	0.000388115	0.00894899
ENSMUSG00000103082	Gm38124	0.916484	0.71308	16.6015	4.61148e-05	0.0015931	80.3057	0.918155	0.221664	4.14211	3.44131e-05	0.00143183
ENSMUSG00000103092	Pcdha5	-0.608157	1.90798	16.3395	5.29478e-05	0.00174969	186.402	-0.609171	0.146004	-4.17229	3.01548e-05	0.00129691
ENSMUSG00000103174	Gm37168	-1.00771	-0.515995	7.95842	0.00478641	0.0442524	32.8593	-1.0126	0.3557	-2.84677	0.00441657	0.0458001
ENSMUSG00000103310	Pcdha12	-0.476184	2.35611	8.09578	0.00443684	0.0421412	255.105	-0.476975	0.164661	-2.8967	0.00377105	0.0419373
ENSMUSG00000103313	Gm38357	-1.25134	-0.0922627	12.5835	0.000389176	0.00812837	45.06	-1.25601	0.348862	-3.6003	0.000317852	0.00773946
ENSMUSG00000103332	Pcdhga2	-0.43567	2.96454	7.6735	0.00560377	0.0490897	389.723	-0.435895	0.153994	-2.8306	0.0046461	0.0472625
ENSMUSG00000103477	5930409G06Rik	0.568057	1.7294	8.87688	0.00288805	0.0325208	164.552	0.568475	0.187042	3.03928	0.00237143	0.0308966
ENSMUSG00000103793	Pcdhga6	-0.387304	3.61963	9.96867	0.00159226	0.0221615	614.986	-0.387846	0.120559	-3.21706	0.00129511	0.0208494
ENSMUSG00000103897	Pcdhga8	-0.552262	2.84722	11.7398	0.000611762	0.011355	359.222	-0.552365	0.15767	-3.5033	0.000459533	0.0100728
ENSMUSG00000103947	Gm37345	0.863814	0.325713	8.00126	0.00467449	0.0435312	60.9134	0.866339	0.302414	2.86475	0.00417339	0.0442227
ENSMUSG00000104399	Gm37963	-0.435318	2.21169	7.77925	0.00528496	0.047101	230.312	-0.435615	0.150286	-2.89858	0.0037486	0.0418014
ENSMUSG00000104713	Gbp6	0.94575	0.653367	14.6893	0.000126763	0.0034908	76.9917	0.947093	0.243161	3.89492	9.82303e-05	0.00322628
ENSMUSG00000105095	8430422M14Rik	0.449043	2.63567	9.1805	0.00244607	0.0288889	309.993	0.448661	0.143369	3.12941	0.00175157	0.0255817
ENSMUSG00000105135	Gm43667	0.77979	1.34845	8.56802	0.00342119	0.0360662	125.793	0.781598	0.26222	2.9807	0.00287595	0.0350763
ENSMUSG00000105382	Gm43339	-0.89399	0.296019	7.89294	0.0049628	0.0453804	59.3615	-0.89671	0.314402	-2.85211	0.00434294	0.0452432
ENSMUSG00000105504	Gbp5	1.07475	1.46931	12.8854	0.000331156	0.00721454	136.775	1.07698	0.291394	3.69596	0.000219057	0.00593516
ENSMUSG00000105624	Gm43187	2.46345	-1.06472	19.2114	1.1701e-05	0.000550046	22.1347	2.49817	0.571353	4.37237	1.22905e-05	0.00063086
ENSMUSG00000105987	AI506816	0.649779	2.47155	11.0651	0.000879676	0.0147835	276.697	0.649754	0.192112	3.38216	0.000719177	0.0138866
ENSMUSG00000106651	Gm42608	-1.03283	0.9915	21.0305	4.52027e-06	0.000261018	97.595	-1.0347	0.220974	-4.68246	2.83453e-06	0.000203897
ENSMUSG00000106734	Gm20559	0.783093	1.17447	16.5617	4.70932e-05	0.00159734	110.986	0.784258	0.188612	4.15805	3.20972e-05	0.00135478
ENSMUSG00000106841	Gm42656	-1.17455	0.124509	9.94206	0.00161545	0.0222982	52.2091	-1.1769	0.365242	-3.22223	0.00127195	0.0205737
ENSMUSG00000107000	Gm43481	-0.424184	2.36017	8.40286	0.00374632	0.0380323	255.664	-0.424438	0.140327	-3.02464	0.00248931	0.0319035
ENSMUSG00000107086	Gm43808	-0.873458	0.505138	9.55258	0.00199668	0.0255723	69.0902	-0.875479	0.278974	-3.13821	0.00169981	0.0250874
ENSMUSG00000107451	Gm44421	0.541534	1.80417	13.7919	0.00020422	0.00501917	173.207	0.541506	0.139665	3.87717	0.000105679	0.00339986
ENSMUSG00000107877	Gm43951	-0.710604	3.26338	22.0144	2.70612e-06	0.000168506	479.538	-0.710841	0.14651	-4.85183	1.22327e-06	0.000101586
ENSMUSG00000107881	Gm44250	0.703111	1.79669	9.25929	0.00234304	0.0281503	172.129	0.703719	0.226886	3.10164	0.0019245	0.0270397
ENSMUSG00000107927	Gm44090	1.49375	-0.31228	11.6882	0.000628978	0.011592	38.8818	1.49907	0.430055	3.48576	0.000490744	0.0105198
ENSMUSG00000108037	Gm44597	-0.949103	-0.457322	9.54903	0.00200055	0.0256021	34.394	-0.953045	0.307192	-3.10244	0.0019193	0.0270037
ENSMUSG00000108297	Gm44167	-1.15742	0.485596	18.6011	1.61124e-05	0.000696592	68.5165	-1.16063	0.263564	-4.40361	1.06466e-05	0.000568777
ENSMUSG00000108802	Gm44769	-0.777816	0.714979	8.80741	0.0030001	0.0331306	80.3841	-0.779165	0.257325	-3.02794	0.00246229	0.0316863
ENSMUSG00000108886	Gm44830	1.34982	-0.167577	10.4727	0.00121153	0.018495	42.6456	1.35802	0.413311	3.28572	0.00101722	0.0177614
ENSMUSG00000108917	Gm38451	1.14094	0.260792	11.2552	0.000794019	0.013661	58.0236	1.14533	0.335858	3.41015	0.00064927	0.0128901
ENSMUSG00000109122	A230103L15Rik	0.691459	2.94394	9.43345	0.00213063	0.0264495	384.702	0.691271	0.244246	2.83023	0.00465151	0.0472625
ENSMUSG00000109150	Gm45793	-0.79607	1.37864	9.72994	0.0018129	0.0238782	128.141	-0.796529	0.249537	-3.19203	0.00141278	0.0223387
ENSMUSG00000109390	Gm45718	-0.729039	1.08775	8.43051	0.00368977	0.037776	104.398	-0.729835	0.246619	-2.95936	0.00308282	0.036807
ENSMUSG00000109460	Gm45591	-0.828154	0.97912	10.1	0.00148268	0.0212204	96.6519	-0.82853	0.256084	-3.23538	0.00121481	0.0198973
ENSMUSG00000109812	Gm45640	-0.845998	0.847661	9.52461	0.00202734	0.0257331	88.2941	-0.847083	0.269423	-3.14406	0.00166623	0.0249008
ENSMUSG00000109814	Gm45847	0.502018	1.95873	11.2583	0.000792679	0.013661	193.323	0.502023	0.144014	3.48594	0.000490406	0.0105198
ENSMUSG00000110027	C030029H02Rik	-0.565274	1.95025	11.9962	0.000533096	0.0101672	192.055	-0.565749	0.158178	-3.57666	0.00034801	0.00829581
ENSMUSG00000110185	Igip	0.425737	6.80881	8.42087	0.00370939	0.0379071	5625.82	0.425692	0.146878	2.89826	0.00375236	0.0418205
ENSMUSG00000110249	9330121K16Rik	0.687337	4.12561	17.9731	2.24044e-05	0.000903101	874.49	0.687348	0.162104	4.24017	2.23347e-05	0.00102827
ENSMUSG00000110279	Gm45552	-0.984156	0.261768	8.25004	0.00407512	0.0399743	58.1316	-0.987299	0.338398	-2.91757	0.00352774	0.0402187
ENSMUSG00000110360	Gm45380	-0.812684	0.621777	20.46	6.08906e-06	0.000336133	75.1695	-0.814186	0.176527	-4.61224	3.98351e-06	0.000274004
ENSMUSG00000110523	C230057M02Rik	-0.448523	4.48646	19.1983	1.17821e-05	0.000550755	1122.96	-0.44911	0.10094	-4.44926	8.6166e-06	0.000487613
ENSMUSG00000110773	Gm39326	-0.606264	1.13888	12.9698	0.000316552	0.00698759	108.58	-0.606918	0.163551	-3.71089	0.000206535	0.00570177
ENSMUSG00000111080	Gm20300	0.483435	5.26942	17.9879	2.22317e-05	0.000900821	1934.36	0.483397	0.116696	4.14237	3.43739e-05	0.00143183
ENSMUSG00000111293	Gm34006	0.827222	0.206835	9.02777	0.00265909	0.0307178	55.9325	0.829084	0.272469	3.04286	0.00234341	0.0306489
ENSMUSG00000111374	Gm50490	0.788967	1.76866	12.99	0.000313164	0.00693114	168.994	0.789647	0.215395	3.66603	0.000246341	0.00651877
ENSMUSG00000111394	Gm49759	-0.389991	3.88485	7.99436	0.00469234	0.0436596	739.022	-0.390344	0.135434	-2.88217	0.00394942	0.0430148
ENSMUSG00000112332	4930466K18Rik	0.642981	1.73165	13.9414	0.000188596	0.00472567	164.725	0.642879	0.167795	3.83133	0.00012745	0.0039212
ENSMUSG00000112466	Gm29674	0.605953	1.56245	8.30311	0.00395772	0.0392899	146.284	0.606579	0.207657	2.92106	0.00348848	0.0399026
ENSMUSG00000112941	Gm48623	-0.536975	2.51021	12.7445	0.000357056	0.00765839	284.136	-0.537454	0.147014	-3.65581	0.000256372	0.00668891
ENSMUSG00000113047	Gm47469	0.867739	0.432186	9.92126	0.00163381	0.0224773	65.5639	0.869883	0.272785	3.18889	0.00142818	0.0225125
ENSMUSG00000113288	Gm47982	0.711912	1.61331	8.40266	0.00374671	0.0380323	151.498	0.713068	0.241886	2.94795	0.0031989	0.0376876
ENSMUSG00000113309	Gm48408	0.719456	1.94042	17.4929	2.88378e-05	0.00111399	190.838	0.71973	0.167704	4.29168	1.77325e-05	0.000854379
ENSMUSG00000113694	Gm48747	-0.745935	0.524574	7.61778	0.00577955	0.0499478	69.8963	-0.747185	0.26639	-2.80485	0.00503398	0.0499948
ENSMUSG00000113701	B230303A05Rik	0.555651	2.34443	15.6231	7.73044e-05	0.0023621	252.868	0.5557	0.135484	4.10158	4.10336e-05	0.00165015
ENSMUSG00000113831	Gm49602	0.408616	3.02218	8.04813	0.00455506	0.0428478	405.72	0.40862	0.140233	2.91386	0.00356991	0.0405615
ENSMUSG00000114309	Gm48295	0.711078	0.139195	9.18609	0.00243862	0.0288213	53.3471	0.7122	0.232605	3.06184	0.00219978	0.0295265
ENSMUSG00000114469	C730002L08Rik	0.973807	2.51504	17.21	3.34664e-05	0.00125503	285.11	0.974643	0.228887	4.25818	2.06095e-05	0.00096346
ENSMUSG00000115263	Gm5089	0.516332	2.07533	9.09557	0.00256229	0.0299647	209.456	0.516048	0.166817	3.0935	0.00197812	0.0275759
ENSMUSG00000115338	Pnp	0.471163	2.25165	7.79209	0.00524756	0.0469048	237.109	0.471401	0.164957	2.85771	0.00426705	0.0447955
ENSMUSG00000115529	9630013A20Rik	0.880408	1.82977	10.0527	0.00152129	0.0215544	176.154	0.881852	0.271463	3.24851	0.0011601	0.0193152
ENSMUSG00000115625	2900040C04Rik	-0.776868	0.702152	9.49539	0.00205989	0.0259496	79.6107	-0.77929	0.249293	-3.126	0.00177203	0.0257107
ENSMUSG00000115650	Gm48992	1.05386	0.182754	7.80651	0.00520583	0.0466067	54.9839	1.0585	0.373229	2.83605	0.00456746	0.0468182
ENSMUSG00000116056	Gm4544	1.16712	-0.196967	10.8781	0.000973054	0.0158114	41.8237	1.17183	0.350933	3.33919	0.000840233	0.0153947
ENSMUSG00000116557	4933432I09Rik	-1.45332	0.805488	23.7597	1.09147e-06	7.95388e-05	85.8124	-1.45645	0.292442	-4.98031	6.34818e-07	5.94895e-05
ENSMUSG00000116641	Gm41505	-0.627702	1.77366	8.65048	0.00326975	0.0350453	169.667	-0.628508	0.208913	-3.00846	0.00262572	0.0330851
ENSMUSG00000116772	4930483P17Rik	-0.980084	-0.0678185	12.2827	0.000457186	0.00906119	45.944	-0.983871	0.277072	-3.55096	0.000383832	0.0088866
ENSMUSG00000117102	AC107792.1	-1.08519	0.341154	9.45468	0.00210612	0.0263667	61.0746	-1.08791	0.34714	-3.13393	0.00172483	0.02535
ENSMUSG00000117286	Gm1043	-0.691153	4.58724	14.8696	0.000115207	0.00323665	1203.81	-0.691118	0.193727	-3.56749	0.000360412	0.00852183
ENSMUSG00000118029	AC132288.1	-0.794662	1.21837	9.31172	0.00227693	0.0276748	114.417	-0.795195	0.25625	-3.1032	0.0019144	0.0269906
ENSMUSG00000118245	Gm30082	0.946194	0.0514151	12.8442	0.000338532	0.0073369	50.0338	0.948895	0.26217	3.61939	0.000295295	0.00733892
ENSMUSG00000118257	9630014M24Rik	-0.796906	0.300899	8.51639	0.00351962	0.0366867	59.7204	-0.799165	0.269912	-2.96084	0.00306801	0.0367
ENSMUSG00000118310	Gm50268	-0.952337	0.747434	18.6238	1.59217e-05	0.000690133	81.9431	-0.954017	0.21691	-4.39821	1.09147e-05	0.000580667
ENSMUSG00000118364	AC124502.1	-0.944107	0.921137	15.6396	7.66311e-05	0.00235077	93.0549	-0.945239	0.234853	-4.02481	5.70221e-05	0.00209515
ENSMUSG00000118537	Shld3	0.657395	0.76742	8.32203	0.00391671	0.0390556	83.6523	0.657697	0.22482	2.92544	0.00343973	0.039522

## Sheet: Table S3
Table S3 Differentially expressed gene list of male offspring
ensembl_id	gene_symbol	edger_logFC	edger_logCPM	edger_LR	edger_PValue	edger_FDR	deseq2_baseMean	deseq2_logFC	deseq2_lfcSE	deseq2_stat	deseq2_pvalue	deseq2_FDR
ENSMUSG00000000088	Cox5a	0.423461	5.0934	18.3465	1.84159e-05	0.00735242	1079.78	0.431775	0.097048	4.44909	8.62348e-06	0.00307556
ENSMUSG00000002393	Nr2f6	0.400138	3.96051	13.6204	0.000223746	0.0412407	491.251	0.408441	0.104195	3.91995	8.85666e-05	0.016409
ENSMUSG00000002580	Mien1	0.681236	1.75328	15.3185	9.08208e-05	0.0215456	105.241	0.690725	0.169519	4.07462	4.60904e-05	0.00966949
ENSMUSG00000004263	Atn1	0.683209	4.21451	34.672	3.90204e-09	1.27745e-05	586.556	0.691795	0.111646	6.19634	5.77905e-10	2.65445e-06
ENSMUSG00000014294	Ndufa2	0.415296	5.89917	13.0381	0.00030522	0.0492304	1888.82	0.423664	0.115996	3.65241	0.000259792	0.0303786
ENSMUSG00000016252	Atp5e	0.504406	6.70608	17.421	2.99498e-05	0.0100051	3305.76	0.51272	0.121742	4.21154	2.53637e-05	0.00655406
ENSMUSG00000016427	Ndufa1	0.432136	5.66618	14.3797	0.000149408	0.0321797	1607	0.440513	0.114614	3.84344	0.000121323	0.0190196
ENSMUSG00000017404	Rpl19	0.527034	5.50661	14.6841	0.000127113	0.0285029	1438.78	0.535453	0.136917	3.91078	9.19973e-05	0.0166131
ENSMUSG00000018509	Cenpv	0.451426	4.65863	25.5911	4.21982e-07	0.000435837	798.216	0.459589	0.0847779	5.42109	5.92362e-08	7.0422e-05
ENSMUSG00000020307	Cdc34	0.409302	5.616	22.9926	1.62627e-06	0.00106482	1551.81	0.417525	0.0850382	4.90985	9.11471e-07	0.000505212
ENSMUSG00000020519	Sap30l	0.4061	5.17968	26.511	2.6204e-07	0.000357444	1146.19	0.414306	0.0752462	5.50601	3.6705e-08	5.07343e-05
ENSMUSG00000021290	2010107E04Rik	0.44805	5.92911	13.6567	0.000219462	0.0412407	1928.35	0.456438	0.122127	3.7374	0.000185933	0.026005
ENSMUSG00000021379	Id4	0.394116	6.41915	28.6856	8.51343e-08	0.00015484	2708.59	0.402366	0.0724371	5.55469	2.781e-08	4.95923e-05
ENSMUSG00000022708	Zbtb20	-0.481398	6.57302	15.3371	8.9931e-05	0.0215456	3012.98	-0.473365	0.124095	-3.81452	0.000136446	0.0207919
ENSMUSG00000024513	Mbd2	0.383161	5.25272	30.4432	3.43792e-08	8.03933e-05	1205.52	0.391481	0.0642768	6.09054	1.12527e-09	3.21062e-06
ENSMUSG00000025204	Ndufb8	0.575941	5.33442	16.905	3.9297e-05	0.0122384	1276.43	0.58436	0.139176	4.1987	2.68453e-05	0.00671887
ENSMUSG00000025400	Tac2	0.471918	2.86179	15.483	8.32518e-05	0.0206477	228.528	0.480289	0.116137	4.13552	3.54146e-05	0.00814878
ENSMUSG00000028998	Tomm7	0.492141	5.16463	18.8747	1.39592e-05	0.00585891	1134.59	0.500528	0.111767	4.47831	7.52364e-06	0.00277643
ENSMUSG00000029394	Cdk2ap1	0.394934	5.175	17.5699	2.76941e-05	0.00964519	1142.47	0.403111	0.0920608	4.37875	1.19364e-05	0.00400632
ENSMUSG00000031760	Mt3	0.572082	8.43634	26.5473	2.57164e-07	0.000357444	10971.4	0.58045	0.11211	5.1775	2.24881e-07	0.000229153
ENSMUSG00000032268	Tmprss5	-0.804116	1.3257	18.2975	1.88951e-05	0.00736413	77.1884	-0.797188	0.185516	-4.29714	1.73016e-05	0.00502524
ENSMUSG00000034209	Rasl10a	0.434821	5.65402	25.5728	4.26012e-07	0.000435837	1593.25	0.443038	0.0861929	5.14008	2.74626e-07	0.000261188
ENSMUSG00000034892	Rps29	0.78813	6.9617	25.0908	5.46945e-07	0.000497385	3946.81	0.796631	0.174639	4.56159	5.07671e-06	0.00201179
ENSMUSG00000035305	Ror1	-0.681135	1.00334	15.8102	7.00253e-05	0.0190235	61.3389	-0.675068	0.1794	-3.76292	0.000167939	0.0244471
ENSMUSG00000035383	Pmch	1.44292	0.928027	18.9694	1.32832e-05	0.00572192	58.6584	1.4556	0.356581	4.08209	4.46323e-05	0.00955055
ENSMUSG00000035674	Ndufa3	0.537763	6.34565	17.9472	2.27115e-05	0.00844918	2574.61	0.54616	0.127569	4.28129	1.85812e-05	0.00519763
ENSMUSG00000036372	Tmem258	0.415903	4.25291	14.3379	0.000152759	0.0324742	602.242	0.424388	0.104865	4.04701	5.18764e-05	0.0107256
ENSMUSG00000037370	Enpp1	-0.381127	2.91076	13.0103	0.000309776	0.0492304	235.95	-0.373212	0.101869	-3.66366	0.000248634	0.0300594
ENSMUSG00000038803	Ost4	0.847721	1.81036	21.3411	3.84399e-06	0.00202975	109.668	0.857469	0.179103	4.78756	1.68818e-06	0.000752612
ENSMUSG00000039001	Rps21	0.573519	7.50725	18.647	1.57298e-05	0.00643702	5760.76	0.581959	0.132982	4.37622	1.20757e-05	0.00400632
ENSMUSG00000039016	Timm8b	0.458797	5.43928	13.2918	0.00026657	0.045064	1372.71	0.467127	0.125639	3.71801	0.000200802	0.0278109
ENSMUSG00000039640	Mrpl12	0.473903	4.17606	17.7965	2.45829e-05	0.00894216	570.835	0.482272	0.108707	4.43644	9.14589e-06	0.00318232
ENSMUSG00000039771	Polr2j	0.497734	4.02583	21.3568	3.81268e-06	0.00202975	514.365	0.506192	0.103295	4.90045	9.5617e-07	0.000505212
ENSMUSG00000040794	C1qtnf4	0.401037	7.83551	15.7869	7.08922e-05	0.0190235	7233.71	0.409264	0.102642	3.98731	6.68271e-05	0.013241
ENSMUSG00000041841	Rpl37	0.504446	7.33222	14.6132	0.000131986	0.0291957	5102.31	0.512876	0.13236	3.87487	0.000106683	0.0172948
ENSMUSG00000044285	Gm1821	-0.502937	4.5753	13.5953	0.000226749	0.0412407	752.185	-0.494836	0.133758	-3.69948	0.00021604	0.0281218
ENSMUSG00000044927	H1fx	0.629179	3.633	16.5633	4.70535e-05	0.0137539	391.536	0.637606	0.150966	4.2235	2.40542e-05	0.00635477
ENSMUSG00000045441	Gprin3	-0.558159	4.09491	13.5979	0.000226444	0.0412407	539.127	-0.550147	0.14831	-3.70944	0.000207719	0.0278109
ENSMUSG00000045763	Basp1	0.518011	9.45672	37.4214	9.51704e-10	4.65349e-06	22257.7	0.526203	0.0854729	6.15638	7.44272e-10	2.65445e-06
ENSMUSG00000046058	Eid2	0.433026	5.5081	23.5765	1.20045e-06	0.000818757	1439.69	0.441319	0.0879513	5.01777	5.22748e-07	0.00032424
ENSMUSG00000046215	Rprml	0.412964	5.54759	22.9036	1.70331e-06	0.00107237	1479.78	0.421171	0.0852226	4.94202	7.73187e-07	0.000459595
ENSMUSG00000050222	Il17d	0.659307	5.53738	27.1722	1.86119e-07	0.000304659	1469.23	0.667504	0.126593	5.27283	1.34333e-07	0.000147415
ENSMUSG00000050628	Ubald2	0.38438	4.93037	21.7871	3.04634e-06	0.00178091	964.244	0.392748	0.0779996	5.03526	4.77202e-07	0.000311951
ENSMUSG00000050708	Ftl1	0.696889	4.34886	23.8332	1.05055e-06	0.000757483	644.111	0.705437	0.139464	5.05821	4.23201e-07	0.000311951
ENSMUSG00000050856	Atp5k	0.690298	5.32107	16.5922	4.63422e-05	0.0137539	1265.08	0.698793	0.184939	3.77851	0.000157769	0.0234451
ENSMUSG00000052301	Doc2a	0.457563	4.7081	17.4496	2.95019e-05	0.0100051	826.364	0.46588	0.106988	4.3545	1.33372e-05	0.0042282
ENSMUSG00000054428	Atpif1	0.654548	3.79589	17.0812	3.58149e-05	0.0117251	438.734	0.663137	0.154463	4.29319	1.76126e-05	0.00502524
ENSMUSG00000055368	Slc6a2	-5.4158	0.741157	13.6062	0.000225437	0.0412407	50.9185	-5.51863	1.52012	-3.63038	0.000283006	0.0321073
ENSMUSG00000057322	Rpl38	0.772288	6.40777	26.3188	2.89455e-07	0.000364468	2688.02	0.780736	0.167523	4.66048	3.1547e-06	0.00128586
ENSMUSG00000059278	Naa38	0.704123	2.60683	16.7861	4.18387e-05	0.0126825	191.372	0.712831	0.167497	4.2558	2.08307e-05	0.00571483
ENSMUSG00000062997	Rpl35	0.815667	3.50176	13.9209	0.00019067	0.0387649	357.578	0.82429	0.238326	3.45866	0.000542863	0.0469228
ENSMUSG00000067288	Rps28	0.697802	5.88984	24.1115	9.0914e-07	0.000712538	1876.9	0.706292	0.156409	4.51568	6.31145e-06	0.00243349
ENSMUSG00000070858	Gm1673	0.39849	5.22888	15.5415	8.07148e-05	0.0206441	1186.17	0.406789	0.0996803	4.08094	4.4854e-05	0.00955055
ENSMUSG00000071528	Usmg5	0.651562	6.8602	25.6964	3.99563e-07	0.000435837	3678.66	0.659972	0.128855	5.12181	3.02619e-07	0.000269823
ENSMUSG00000074129	Rpl13a	0.463633	2.51068	14.0164	0.000181226	0.0379561	178.869	0.472348	0.120317	3.92588	8.64145e-05	0.016409
ENSMUSG00000078570	1110065P20Rik	0.436114	4.84855	14.8448	0.000116727	0.0265375	910.847	0.444418	0.110689	4.015	5.94452e-05	0.0121149
ENSMUSG00000078974	Sec61g	0.432387	4.65966	16.2456	5.56382e-05	0.0159779	798.992	0.440795	0.103751	4.24858	2.15131e-05	0.00579067
ENSMUSG00000087590	Epb41l4aos	0.702106	2.44473	21.5798	3.39405e-06	0.00191577	170.677	0.710899	0.146663	4.84714	1.25252e-06	0.000616155
ENSMUSG00000087687	Pet100	0.601332	3.10991	17.0219	3.69518e-05	0.0118601	272.044	0.609858	0.14099	4.32555	1.52151e-05	0.00461828
ENSMUSG00000090733	Rps27	0.475717	7.37353	13.0173	0.000308621	0.0492304	5250.2	0.48412	0.132099	3.66483	0.000247507	0.0300594
ENSMUSG00000091955	Gm9844	0.691133	2.03825	13.1943	0.000280798	0.0459638	128.68	0.700306	0.18557	3.77381	0.000160771	0.0236449
ENSMUSG00000093674	Rpl41	0.46743	7.9321	15.0399	0.000105265	0.0246154	7734.74	0.475809	0.121484	3.91663	8.97966e-05	0.0164236
ENSMUSG00000096842	Gm10736	0.923247	3.44905	22.7534	1.84178e-06	0.0011166	344.797	0.93205	0.208213	4.47643	7.59013e-06	0.00277643
ENSMUSG00000097750	Gm4673	0.774434	3.73956	39.4157	3.42532e-10	2.80345e-06	421.323	0.782714	0.119009	6.57692	4.80281e-11	3.42584e-07

## Sheet: Table S4
Table S4 Psychiatric disorder genes
Anxiety gene	Depression gene	ASD gene	SCZ gene
Slc6a4	Aanat	Aass	Abcb9
Npsr1	Abcb1a	Abat	Abcc1
Comt	Abcc1	Abca13	Abcc12
Crhr1	Abi3bp	Abca6	Abhd12
Maoa	Ace	Abca7	Abhd14a
Rgs2	Acsl4	Abcb11	Abl2
Htr2a	Acsm1	Abcc1	Abr
Bdnf	Ada	Abcc10	Acaca
Slc6a1	Adcy3	Abcc5	Acd
Ctsb	Adcy7	Abi3bp	Ackr1
Gdnf	Adcyap1	Abl1	Acot4
Ring1	Adcyap1r1	Abr	Acot6
Tmem132d	Adh1	Acaca	Acp6
Pde4b	Adra1a	Acad12	Acsbg1
Fos	Adra2a	Acadsb	Acsl4
Ptgds	Adra2c	Ace	Acsl6
Homer1	Adrb1	Acer2	Acss1
Nr4a2	Agt	Ache	Actr1b
Gabbr1	Agtr1b	Acly	Actr5
Drd1	Akt1	Acox3	Acvr1c
Adora2a	Aldh1a1	Acsl4	Acvr2a
Qk	Aldh2	Actb	Adam11
Hspa1b	Ampd2	Actl6b	Adamts10
Dynll2	Anxa2	Actn4	Adamts2
Cckbr	Apaf1	Actr5	Adamts3
Hspa8	Apoe	Acy1	Adamts6
Camk2d	Ar	Ada	Adamtsl3
Egr1	Arntl	Adam10	Adap2
Gucy1a1	Arrb2	Adamts18	Adarb2
Mef2c	Asic1	Adap1	Adcy7
Il1b	Asmt	Adar	Adcyap1
Atp2b1	Atp6v1b2	Adarb1	Adnp
Crim1	Atxn7l2	Adcy2	Adra1a
Enc1	Avpr1b	Adcy3	Aebp2
Igf2	Bcr	Adcy5	Afap1l1
Penk	Bdnf	Adcy6	Aff1
Rasd2	Bicc1	Add3	Aff2
Rbbp4	2510009E07Rik	Adgrv1	Agbl5
Sgk1	Cacna1c	Adk	Agt
Ptprd	Camk2a	Adnp	Ahi1
Arpp21	Cat	Adnp2	Aida
Cdkn1a	Cc2d1a	Adora2a	Aig1
Dnajb1	Cck	Adora3	Ak4
Egr2	Cckar	Adrb2	Akap10
Serpini1	Ccl2	Adsl	Akap12
Tac1	Ccnd2	Adss	Akap6
Vgll3	Cd3e	Aebp1	Akt1
Cnp	Cd63	Aen	Akt3
Coro1a	Cdh13	Aff2	Aktip
Il2rg	Cdh17	Aff4	Aldh1a1
Ly6e	Cdh18	Agap1	Aldoart1
Mdh1	Cdh7	Agap2	Alg1
S100a10	Chat	Agbl1	Alms1
Snca	Chrm2	Agbl4	Alpk3
Drd2	Chrna4	Agmo	Ambra1
Gas5	Chrna5	Ago1	Anapc2
Gsk3b	Chrna7	Ago2	Ankdd1a
Pde10a	Clock	Ago3	Ankmy1
Zfp36l2	Cnih4	Ago4	Ankrd11
Dgkg	Cnr1	Agrn	Ankrd13c
Gnas	Comt	Agtr2	Ankrd34c
Hspa13	Cplx2	Ahcyl2	Ankrd44
Kcnma1	Cpm	Ahdc1	Ankrd50
Nudt21	Creb1	Ahi1	Ankrd6
Pafah1b1	Crh	Ahnak	Ankrd63
Rorb	Crhbp	Ahrr	Ankrd65
Pnisr	Crhr1	Aim2	Wfdc17
Syngr1	Crhr2	Akap9	Anp32e
Adcy8	Cry1	Akr1c19	Anxa8
Apaf1	Cry2	Aldh1a3	Ap3b2
Btg2	Csf2rb	Aldh5a1	Ap5s1
Dyrk1a	Ctla4	Aldh6a1	Apaf1
Foxp2	Ctnnb1	Aldh7a1	Apba2
Hpcal1	Cyb561	Alg6	Aph1a
Kcnf1	Cyp19a1	Alox12	Api5
Kcnip2	Cyp1a1	Alox5ap	Apobec4
Kctd12	Cyp1a2	Als2	Apoe
Lefty1	Cyp1b1	Ambra1	Aqp6
Lhx9	Cyp2c65	Ampd1	Ar
Lpl	Dbh	Amph	Arhgap1
Mndal	Ddc	Amt	Arhgap10
Nell2	Ddx21	Angptl4	Arhgef11
Pip4k2c	Dgkh	Ank2	Arhgef15
Prkg2	Dhh	Ank3	Arhgef28
Rgs4	Dio2	Ankrd11	Arhgef3
Spink8	Disc1	Ankrd13b	Arhgef4
Spp1	Dnajb1	Ankrd17	Arid2
Stmn1	Dnmt3b	Anks1b	Arl14ep
Tiparp	Dpp4	Ano3	Arl3
Trhr	Drd1	Antxr1	Arl4d
Anp32e	Drd2	Anxa1	Arl6ip4
Calm1	Drd3	Anxa2	Arnt
Chchd2	Drd4	Ap1g1	Arpc5
Csf2rb	Dtnbp1	Ap1s2	Arvcf
Csf3r	Egf	Ap2s1	As3mt
Ctnnb1	Ehhadh	Ap3b2	Asb13
Cyba	Eif3a	Apba1	Asb8
Fcmr	Emp1	Apba2	Ascl1
Grn	Esr1	Apbb1	Ash2l
Hsp90aa1	Esr2	Apc	Aspg
Klk1	Faah	Aph1a	Asphd1
NA	Fads1	Apob	Astn2
Mcl1	Fads2	Apoc3	Atad1
Nucks1	Fam155a	Apoe	Atg101
Pcna	Fev	App	Atg12
Pdcd6	Fgf2	Aqr	Atg13
Ppbp	Fhit	Ar	Atp10a
Prdx1	Fign	Arfgap2	Atp11b
Rpl14	Fkbp5	Arfgef1	Atp2a2
Rpl3	Fmr1	Arhgap11a	Atp2b4
Rpl30	Folh1	Arhgap15	Atp6v1h
Rps27	Foxp2	Arhgap24	Atpaf2
Rps3	Gabra1	Arhgap31	Atrx
Snx17	Gabra2	Arhgap32	Atxn7
Txnip	Gabra3	Arhgap33	Auts2
Dbp	Gabra5	Arhgap5	B3galt4
Gad2	Gabra6	Arhgef10	B3galt6
Glo1	Gabrb3	Arhgef6	B3gat1
Ppargc1a	Gabrd	Arhgef7	B4galt7
Gabra2	Gad1	Arhgef9	B9d1
Oprm1	Gad2	Arid1b	Babam1
Alad	Gal	Arid2	Bad
Cdh2	Gdnf	Arnt2	Bag4
Psap	Gfap	Arrb1	Bag5
Epb41l4a	Ghrl	Arrdc4	Baiap2
Ano2	Gldc	Arvcf	Bank1
Bdkrb2	Gli2	Arx	Bbx
Stxbp6	Gmip	Asap2	Bcan
Nova1	Gnai3	Asb14	Bcar1
Dscam	Gnal	Ash1l	Bccip
Mfap3l	Gnas	Asmt	Bcl11b
Nr3c1	Gnat2	Aspm	Bcl2l11
Nr4a1	Gnb3	Aspscr1	Bcl2l12
Pomc	Gpr50	Ass1	Bcl6
Avp	Gria1	Astn1	Bcl7b
Fkbp5	Grik3	Astn2	Bcl9
Crh	Grik4	Asxl3	Bcr
Slc6a4	Grin1	Atad5	Bdnf
Ntsr1	Grin2a	Atg7	Bend4
Syn1	Grin2b	Atic	Bhlhe22
Cmya5	Grm1	Atp10a	Bicd1
Ngf	Grm3	Atp11c	Birc3
Tph2	Grm7	Atp13a4	Birc6
Map2k5	Grm8	Atp1a1	Blnk
Nr5a1	Gsk3b	Atp1a3	Bloc1s1
Ntrk2	Gstt1	Atp1a4	Bmp7
Dgcr6	Hmcn1	Atp2b2	Bnip3l
Nkd2	Homer1	Atp6v0a1	Boll
Scn2a	Hsd11b1	Atp6v0a2	Brinp2
Ube2f	Hspa12a	Atp6v1a	Brsk2
Arhgef9	Hspa1a	Atp8a1	Bscl2
Mme	Htr1a	Atp8b2	Bsnd
Grm7	Htr1b	Atrnl1	Btbd10
Itk	Htr2a	Atrx	Btbd18
NA	Htr2c	Atxn7	Btg1c
NA	Htr3a	Auts2	Btn1a1
Cyth1	Htr3b	Avp	Btnl2
Il20rb	Htr5a	Avpr1a	AI593442
Adtrp	Htr6	Avpr1b	1700113H08Rik
Agpat4	Htt	Azgp1	Mtrfr
Creb5	Ido1	Baiap2	Gm527
NA	Ifng	Bap1	1810013L24Rik
Dmd	Il10	Baz1b	4933405L10Rik
Ndufab1	Il1b	Baz2b	4930451I11Rik
Palb2	Il6	Bbs4	8030462N17Rik
Aadat	Impa1	Bbs5	D8Ertd738e
Ubfd1	Ivns1abp	Bcas1	9930104L06Rik
Ears2	Kcnk2	Bckdk	2310022B05Rik
Dctn5	Kyat3	Bcl11a	BC028528
Gga2	L1cam	Bcl2	C1qtnf4
NA	Laptm4a	Bclaf1	4932438H23Rik
Cog7	Lbp	Bcorl1	1700066M21Rik
Tars	Lep	Bdnf	C3
Olfr556	Lhpp	Bend3	6430571L13Rik
Pf4	Lrp8	Best3	BC016579
Cxcl1	Ly86	Bicdl1	C4b
Cxcl5	Lzts1	Bicra	Pierce1
Camkmt	M6pr	Bid	Bbln
NA	Maoa	Bin1	Car14
Prepl	Maob	Birc6	Car4
Slc3a1	Mc1r	Blk	Car8
Grik4	Mdga2	Blmh	Cables2
Uhmk1	Med12	Bmpr1b	Cacna1c
Tmem121b	Mir182	Bpnt1	Cacna1d
NA	Mir30e	Braf	Cacna1h
Fcho2	Mthfr	Brca2	Cacna1i
Gpr20	Myt1l	Brd1	Cacna1s
Med6	Ndufv2	Brd3	Cacnb2
Stab2	Ngfr	Brd4	Cadps2
Spata3	Nlgn1	Brinp1	Calb1
Ophn1	Nos1	Brinp3	Calb2
Pard3	Nos2	Brsk1	Camk2a
Ltbp2	Nos3	Brsk2	Camk2b
Arel1	Npas2	Brwd3	Camk2g
Fcf1	Npy	Bsn	Caskin2
Ylpm1	Nqo1	Bst1	Casp4
Prox2	Nr3c1	Btaf1	Casq2
Dlst	Nr3c2	Btbd11	Ccdc137
Rps6kl1	Nr4a2	Btd	Ccdc175
Pgf	Nrg1	Btn2a2	Ccdc30
Eif2b2	Ntrk2	Btrc	Ccdc39
Mlh3	Ntrk3	Grcc10	Ccdc71
Dcc	Nvl	Gm14137	Ccdc84
Cldn23	Oprm1	1700016K19Rik	Cckar
Mfhas1	Olfr1270	2510002D24Rik	Ccnd2
	Oxtr	C2cd3	Ccr10
	P2rx4	C3	Cct8l1
	P2rx7	C4b	Cd14
	Pard3	C9	Cd160
	Pawr	Car10	Cd163
	Pcare	Car12	Cd19
	Pclo	Car3	Cd44
	Pcnt	Car5a	Cd46
	Pde11a	Car6	Cdc25c
	Pde1a	Cabin1	Cdc42bpa
	Pde4b	Cacna1a	Cdc42se2
	Pde5a	Cacna1b	Cdc73
	Pde9a	Cacna1c	Cdh13
	Pdlim5	Cacna1d	Cdh18
	Pdss1	Cacna1e	Cdh22
	Pdyn	Cacna1f	Cdh23
	Per2	Cacna1g	Cdipt
	Per3	Cacna1h	Cdk13
	Pla2g2a	Cacna1i	Cdk16
	Pla2g4a	Cacna2d1	Cdk2ap1
	Plxna2	Cacna2d3	Cdpf1
	Polg	Cacnb1	Celf2
	Pomc	Cacnb2	Cenpm
	Ppargc1a	Cad	Cenpt
	Prkaca	Cadm1	Cep19
	Prkcb	Cadm2	Cfap74
	Prkcg	Cadps	Cfb
	Prkch	Cadps2	Cfl1
	Prokr2	Camk1d	Cggbp1
	Psmb4	Camk2a	Cgnl1
	Psmd9	Camk2b	Chadl
	Ptgs2	Camk4	Chat
	Ptprg	Camsap2	Chd1l
	Ptx3	Camta1	Chga
	Qk	Capn12	Chgb
	Reln	Caprin1	Chil1
	Rora	Card10	Chl1
	S100a10	Card11	Chordc1
	S100b	Gm9791	Chrd
	Sat1	Cask	Chrdl1
	Serpine1	Casz1	Chrna7
	Shc4	Cbln1	Chrm3
	Sigmar1	Cbs	Chrm4
	Sirt1	Cc2d1a	Chrna2
	Slc18a1	Ccdc22	Chrna3
	Slc18a2	Ccdc6	Chrna5
	Slc1a4	Ccdc63	Chrnb2
	Slc29a3	Ccdc88c	Chrnb4
	Slc4a10	Ccdc91	Chsy1
	Slc5a4a	Ccin	Chsy3
	Slc5a7	Ccl12	Ciart
	Slc6a1	Ccl5	Cilp2
	Slc6a15	Ccnb3	Cinp
	Slc6a2	Ccng1	Ckap5
	Slc6a3	Ccnk	Ckb
	Slc6a4	Ccpg1	Ckmt2
	Slfn3	Ccser1	Clasp1
	Slit3	Cct4	Clcn3
	Smpd1	Cd151	Cldn5
	Snap25	Cd276	Clec14a
	Sod2	Cd300lf	Clec2l
	Sp4	Cd38	Clec3a
	Stat3	Cd44	Clec3b
	Sult1a1	Cd99l2	Clec4g
	Syne1	Cdc42bpa	Clint1
	Sypl2	Cdc42bpb	Clip2
	Taar6	Cdc45	Clk4
	Tac1	Cdcp2	Cln6
	Tacr1	Cdh10	Clp1
	Tbx21	Cdh11	Clptm1l
	Tfcp2	Cdh12	Clu
	Tgfb1	Cdh13	Clvs1
	Th	Cdh17	Cmtr2
	Timeless	Cdh2	Cmya5
	Tnf	Cdh22	Cnksr2
	Togaram2	Cdh6	Cnn1
	Tor1a	Cdh8	Cnnm2
	Tph1	Cdh9	Cnot1
	Tph2	Cdk13	Cnot6
	Tsnax	Cdk14	Cnot6l
	Tspo	Cdk19	Cnr1
	Ucn3	Cdk5r1	Cnrip1
	Usp46	Cdk8	Cntn3
	Vcan	Cdkl5	Cntn4
	Vegfa	Cdkn1b	Cntn6
	Wdr26	Cdon	Cntnap2
	Wfs1	Cdx2	Cntnap4
	Xbp1	Cecr2	Col3a1
		Celf2	Col5a1
		Celf4	Col5a3
		Celf5	Col9a2
		Celf6	Col9a3
		Celsr1	Commd5
		Cep135	Commd9
		Cep152	Comt
		Cep290	Cope
		Cep41	Coq10a
		Cgnl1	Coq10b
		Champ1	Coro1c
		Chd1	Cox10
		Chd2	Cox5a
		Chd3	Cox7a1
		Chd5	Cox8a
		Chd6	Cpeb1
		Chd7	Cplx1
		Chd8	Cplx2
		Chd9	Cpne8
		Cherp	Cpne9
		Chkb	Cpsf6
		Chm	Cpt1c
		Chml	Cr1l
		Chmp1a	Creb3l1
		Chrna7	Crebrf
		Chrm1	Crip2
		Chrm2	Crkl
		Chrm3	Crlf1
		Chrm5	Crp
		Chrna2	Crtc1
		Chrna3	Crybg3
		Chrnb3	Csf2ra
		Chrnd	Csf2rb
		Chst2	Csmd1
		Chst5	Csmd2
		Cib2	Csmd3
		Cibar2	Csrp1
		Cic	Ctbp1
		Clasp1	Ctnna1
		Clcn3	Ctnnd1
		Clcn4	Ctnnd2
		Cldn5	Ctr9
		Clic1	Ctrl
		Clip2	Ctsb
		Cln8	Ctxn1
		Clp1	Cul3
		Clstn2	Cux1
		Clstn3	Cxcr2
		Cmip	Cyb5d2
		Cmpk2	Cyb5r1
		Cngb3	Cyfip1
		Cnksr2	Cyld
		Cnot1	Cyp17a1
		Cnot3	Cyp1a2
		Cnot4	Cyp26b1
		Cnr1	Cyp2d10
		Cnr2	Cyp51
		Cnst	Cys1
		Cntn3	Daam1
		Cntn4	Dab1
		Cntn5	Dalrd3
		Cntn6	Dao
		Cntnap2	Dbi
		Cntnap3	Dbnl
		Cntnap4	Dclre1c
		Cntnap5a	Dcp2
		Cobl	Ddah2
		Coch	Ddhd2
		Col11a1	Ddit4l
		Col28a1	Ddr1
		Col4a3	Ddx20
		Col5a2	Ddx28
		Col6a3	Deaf1
		Colec12	Depdc5
		Comt	Derl1
		Cop1	Des
		Cops2	Dffa
		Coro1a	Dgcr2
		Coro6	Dgcr6
		Cp	Dgkd
		Cpa1	Dgki
		Cpa2	Dgkz
		Cpeb4	Dguok
		Cpne2	Dhdds
		Cpped1	Dis3l2
		Cps1	Disc1
		Cpsf3	Dkk4
		Cpt2	Dlg1
		Cpz	Dlg2
		Cr1l	Dlgap2
		Crebbp	Dmc1
		Crhr2	Dmtf1
		Crip3	Dmxl1
		Crocc	Dnaja4
		Crygs	Dnajc19
		Csde1	Dnajc4
		Csmd1	Dnajc5g
		Csmd3	Dnase1l1
		Csnk1d	Dnase1l2
		Csnk1e	Dnd1
		Csnk1g1	Dnm3
		Csnk2a1	Doc2a
		Csnk2b	Dpep2
		Cstf2t	Dpep3
		Ctcf	Dpp4
		Ctdp1	Dpp6
		Ctnna2	Dpyd
		Ctnna3	Dpysl2
[truncated: 1,690 more rows]

## Sheet: Table S5
Table S5 Immune genes
[truncated: 2,907 more rows]

[truncated: 3 more sheets: Table S6, Table S7, Table S8]
